# Supplementary material for: Comparison of sodium ion levels between an arterial blood gas analyzer and an autoanalyzer in preterm infants admitted to the neonatal intensive care unit: a retrospective study
Source: BMC Pediatr. 2016 Jul 20;16:101. doi: 10.1186/s12887-016-0636-4 (PMC4955251; doi:10.1186/s12887-016-0636-4)
Supplement: Additional file 1: — The datasets supporting the conclusion of this study. (XLSX 820 kb) [file 12887_2016_636_MOESM1_ESM.xlsx]

## Sheet: Sheet1
ID	GA	GA_Week	GacOR	GA_Day	LOS	PMA	Bwt	BwtOR	HD	survive	SampleDay	SampleDayOR	pH	pCO2	PO2	BEECF	BEB	HCO3	TCO2	O2	ABGA_AnGap	Chem_AnGap	AG gap	SWN gap	SWK gap	SWCl gap	Nagr	NaGapOR	Na	K	Cl	Ca2	Lac	iMg	SNAgr	SNa	SK	SCl	AST	ALT	TB	DB	protein	ProteinOR	hypopro	Alb	AlbuminOR	Globulin	GlobulinOR
1654361	34+0	34	1	0	1	34.1429	1930	0	13	2	4	2	7.445	25.7	114.1	-6.5	-3.6	17.8	18.6	98.8	6.2	14.2	8	11.3	0.4	3.3	2	1	135.7	4.1	111.7	1.15	3.7	0.46	3	147	4.5	115	61	11	4.3	0.69	4.3	0	2	3.2	0	1.1	0
1651534	36+5	36	1	5	1	36.8571	2340	0	6	2	4	2	7.469	21.8	118.5	-8	-4.1	15.9	16.6	99	8.6	12.1	3.5	3.2	0.69	-0.3	2	0	136.8	4.11	112.3	1.18	4.6	0.37	2	140	4.8	112	45	4	3.06	0.39	4.8	0	2	3.3	0	1.5	0
1651533	36+5	36	1	5	1	36.8571	2340	0	6	2	4	2	7.441	24.6	108.1	-7.5	-4.4	16.9	17.6	98.5	8.2	10.1	1.9	2.3	1.53	0.4	2	0	136.7	4.37	111.6	1.18	4.1	0.4	2	139	5.9	112	63	10	3.4	0.46	4.7	0	2	3.2	0	1.5	0
1650445	36+0	36	1	0	1	36.1429	1960	0	6	2	4	2	7.454	27.5	108.4	-4.7	-2.3	19.5	20.3	98.6	9.5	14.5	5	2.9	0.19	-2	2	0	136.1	4.91	107	1.17	3.7	0.57	2	139	5.1	105	100	20	3.13	0.53	5.3	0	2	3.5	0	1.8	0
1647631	36+2	36	1	2	1	36.4286	2300	0	8	2	4	2	7.418	21.3	98.3	-10.9	-7.3	13.9	14.5	98	8	14.1	6.1	4.4	-0.15	-1.7	2	1	135.6	4.65	113.7	1.23	3.6	0.45	2	140	4.5	112	33	6	3.36	0.47	4.9	0	2	3.1	0	1.8	0
1647629	36+2	36	1	2	1	36.4286	2290	0	8	2	4	2	7.353	28.9	85.3	-9.6	-7.3	16.2	17.1	96.2	8.1	11.8	3.7	5.6	0.25	1.9	2	1	136.4	4.35	112.1	1.27	2.6	0.5	2	142	4.6	114	24	6	3.07	0.5	4.6	0	2	3	0	1.6	0
1637716	36+6	36	1	6	1	37	1340	1	35	2	4	2	7.366	32.4	145.7	-6.9	-4.9	18.7	19.7	99.2	5.6	14.3	8.7	4.7	-3.05	-4	1	1	132.3	8.65	108	1.08	4.6	0.46	2	137	5.6	104	69	12	2.73	0.46	5.5	0	2	3.6	0	1.9	0
1636911	36+6	36	1	6	1	37	1480	1	19	2	4	2	7.333	44.2	78.7	-2.5	-1.9	23.7	25	94.6	4.9	10.3	5.4	4.5	0.35	-1	2	1	136.5	4.15	108	1.31	2	0.47	2	141	4.5	107	71	24	1.81	0.75	5.4	0	2	3.5	0	1.9	0
1625075	36+5	36	1	5	1	36.8571	2270	0	5	2	4	2	7.408	27.9	120.3	-7.2	-4.5	17.8	18.6	98.8	8.5	11.2	2.7	2.2	1.28	-0.6	2	0	136.8	4.22	110.6	1.21	4.3	0.41	2	139	5.5	110	55	13	2.02	0.47	5.6	0	2	3.5	0	2.1	0
1624998	36+0	36	1	0	1	36.1429	2180	0	8	2	4	2	7.351	40.8	153	-3.1	-2.2	22.8	24	99.3	3.1	5.2	2.1	3.6	0.48	1.4	1	0	134.4	4.42	108.6	1.27	1.6	0.4	2	138	4.9	110	30	7	1.98	0.77	5.4	0	2	3.4	0	2	0
1619135	36+5	36	1	5	1	36.8571	1480	1	18	2	4	2	7.268	53.8	61.5	-2.4	-2.8	24.8	26.5	87.1	3.6	5.2	1.6	2	0.51	0.4	2	0	136	3.79	107.6	1.17	3.8	0.46	2	138	4.3	108	35	9	2.62	0.51	5.5	0	2	3.4	0	2.1	0
1643109	32+6	32	2	6	1	33	1365	1	32	2	4	2	7.348	41.8	84.9	-2.7	-1.9	23.2	24.5	95.8	5.6	13.8	8.2	6.8	0.38	-1.4	2	1	135.2	4.02	106.4	1.16	3.4	0.4	2	142	4.4	105	34	5	2.42	0.72	4.9	0	2	3	0	1.9	0
1619135	36+5	36	1	5	1	36.8571	1480	1	18	2	4	2	7.268	53.8	61.5	-2.4	-2.8	24.8	26.5	87.1	3.6	5.2	1.6	2	0.51	0.4	2	0	136	3.79	107.6	1.17	3.8	0.46	2	138	4.3	108	35	9	2.62	0.51	5.5	0	2	3.4	0	2.1	0
1618041	36+3	36	1	3	1	36.5714	1870	0	7	2	4	2	7.409	29.2	95.9	-6.3	-3.9	18.6	19.5	97.7	3.8	13.4	9.6	2.8	0.26	-6.7	1	0	131.2	3.94	108.7	1.21	4	0.41	1	134	4.2	102	38	7	4.24	0.55	6.1	0	2	3.8	0	2.3	0
1613429	36+0	36	1	0	1	36.1429	1400	1	21	2	4	2	7.387	35.6	80.9	-3.6	-2.2	21.6	22.7	95.8	3.9	7.4	3.5	3.6	0.73	0.2	1	0	134.4	4.17	108.8	1.09	2.4	0.5	2	138	4.9	109	73	15	3.16	0.44	5.2	0	2	3.3	0	1.9	0
1608971	36+1	36	1	1	1	36.2857	1760	0	19	2	4	2	7.3	39.6	58.1	-7	-5.7	19.7	20.9	86.9	6.1	8.3	2.2	2.7	2.41	0.6	2	0	135.3	4.49	109.4	1.28	4.7	0.55	2	138	6.9	110	177	46	3.28	0.4	5.1	0	2	3.5	0	1.6	0
1605640	36+0	36	1	0	1	36.1429	2490	0	2	2	4	2	7.471	24.2	96.8	-6.1	-3.6	17.8	18.6	98.1	4.7	8.2	3.5	0.6	0.64	-2.9	1	0	128.4	4.36	105.9	0.95	2.1	0.44	1	129	5	103	70	12	7.21	0.39	4.4	0	2	2.9	1	1.5	0
1603499	36+5	36	1	5	1	36.8571	2290	0	13	2	4	2	7.406	29.2	99.5	-6.5	-4	18.5	19.4	97.9	9.9	7.5	-2.4	-2.9	0.56	-0.5	1	0	134.9	4.24	106.5	1.1	3.9	0.44	1	132	4.8	106	122	16	3.82	0.42	5.3	0	2	3.4	0	1.9	0
1597060	36+2	36	1	2	1	36.4286	2220	0	3	2	4	2	7.396	29	64.5	-7.2	-4.7	18	18.8	92.6	8.1	9	0.9	0.6	0.23	-0.3	2	0	135.4	4.77	109.3	1.04	3.3	0.47	2	136	5	109	41	8	3.42	0.4	5	0	2	3.1	0	1.9	0
1593936	36+0	36	1	0	1	36.1429	2080	0	2	2	4	2	7.433	28.3	156.6	-5.5	-3.2	19	19.9	99.5	8.4	11	2.6	2.4	0.56	-0.2	1	0	134.6	4.44	107.2	1.15	4	0.51	2	137	5	107	29	4	1.88	0.61	5.5	0	2	3.6	0	1.9	0
1588465	36+1	36	1	1	1	36.2857	2440	0	8	2	4	2	7.382	35.4	96.9	-4.1	-2.7	21.2	22.3	97.5	6.5	6.8	0.3	0.1	0.15	-0.2	1	0	134.9	3.75	107.2	1.29	2.1	.	2	135	3.9	107	32	10	3.27	0.43	5.6	0	2	3.5	0	2.1	0
1587210	36+1	36	1	1	1	36.2857	2190	0	7	2	4	2	7.349	35.2	153.9	-6.3	-4.7	19.6	20.7	99.3	10.1	12.4	2.3	2.3	0.21	0	2	0	135.7	4.49	106	1.24	7.3	.	2	138	4.7	106	42	7	2.95	0.34	6.2	0	2	3.7	0	2.5	0
1651837	35+4	35	1	4	1	35.7143	2400	0	7	2	4	2	7.38	30.2	100.6	-7.4	-5.2	18	18.9	97.8	6.5	15	8.5	5.4	0.13	-3.1	1	1	134.6	3.97	110.1	1.18	3	0.4	2	140	4.1	107	31	8	3.04	0.52	4.8	0	2	3.2	0	1.6	0
1649637	35+4	35	1	4	1	35.7143	2400	0	5	2	4	2	7.408	30.1	132.5	-5.7	-3.7	19.2	20.1	99.1	3.5	11.8	8.3	5.7	-4.43	-2.6	1	1	131.3	9.03	108.6	1.19	2.5	.	2	137	4.6	106	23	6	2.53	0.47	5.5	0	2	3.5	0	2	0
1649275	35+3	35	1	3	1	35.5714	2130	0	8	2	4	2	7.551	13.8	139.3	-10.6	-6.3	12.1	12.5	99.7	12.1	18.9	6.8	1.9	0.17	-4.9	2	0	135.1	4.13	110.9	1.15	5.4	.	2	137	4.3	106	29	8	3.09	0.53	5.4	0	2	3.6	0	1.8	0
1646386	35+0	35	1	0	1	35.1429	2370	0	9	2	4	2	7.28	48.9	50.9	-3.8	-3.5	23.2	24.7	80.5	5.4	7.8	2.4	3.6	0.25	1.2	2	0	136.4	3.45	107.8	1.37	2.5	0.5	2	140	3.7	109	40	9	2.84	0.57	4.8	0	2	3.3	0	1.5	0
1646238	35+4	35	1	4	1	35.7143	2420	0	5	2	4	2	7.373	31.9	97.7	-6.8	-4.8	18.7	19.7	97.5	7	12.3	5.3	1.2	0.24	-4.1	1	0	134.8	4.76	109.1	1.18	3.2	.	2	136	5	105	37	10	3.21	0.42	4.5	0	2	3	0	1.5	0
1646012	35+5	35	1	5	1	35.8571	2270	0	7	2	4	2	7.318	33.9	72.9	-8.8	-7	17.6	18.6	93.3	11.4	16.4	5	4	0.26	-1	2	0	136	4.44	107	1.23	9.7	0.52	2	140	4.7	106	32	11	1.91	0.96	5.3	0	2	3.6	0	1.7	0
1645350	35+0	35	1	0	1	35.1429	2290	0	1	2	4	2	7.264	51.3	44.8	-3.8	-3.9	23.4	25	73.1	5.4	9.6	4.2	5.8	0.11	1.6	2	1	135.2	3.79	106.4	1.34	1.3	.	2	141	3.9	108	20	4	2.1	0.8	5.2	0	2	3.4	0	1.8	0
1644733	35+1	35	1	1	1	35.2857	2430	0	10	2	4	2	7.332	29.7	76.6	-10.3	-7.8	15.9	16.8	94.5	10.7	13.1	2.4	1.5	0.35	-0.9	2	0	137.5	4.95	110.9	1.19	4.2	.	2	139	5.3	110	29	7	2.71	0.46	4.8	0	2	3.1	0	1.7	0
1642466	35+5	35	1	5	1	35.8571	1129	1	31	2	4	2	7.337	36.9	96.7	-6.1	-4.7	20	21.1	97.1	6.1	10	3.9	4	-0.03	0.1	1	0	134	3.63	107.9	1.24	2.6	0.39	2	138	3.6	108	23	1	2.78	0.52	5.6	0	2	3.3	0	2.3	0
1638356	35+0	35	1	0	1	35.1429	2240	0	8	2	4	2	7.358	34.8	94.6	-6	-4.3	19.7	20.8	97.1	8.5	11.3	2.8	-0.4	0.55	-3.2	2	0	136.4	5.55	108.2	1.12	3.5	0.5	2	136	6.1	105	50	6	4.03	0.54	5.3	0	2	3.2	0	2.1	0
1636924	35+1	35	1	1	1	35.2857	2030	0	8	2	4	2	7.417	31.5	113.1	-4.3	-2.4	20.5	21.4	98.6	8.2	11.5	3.3	2.9	0.17	-0.4	2	0	136.1	4.43	107.4	1.21	2.2	0.58	2	139	4.6	107	40	6	3.05	0.58	5.5	0	2	3.5	0	2	0
1636619	35+0	35	1	0	1	35.1429	2480	0	8	2	4	2	7.452	27.1	79.1	-5.1	-2.6	19.1	19.9	96.4	8.5	11.9	3.4	2.3	0.42	-1	1	0	133.7	3.88	106	1	3.2	.	2	136	4.3	105	92	16	9.58	0.57	4.8	0	2	3	0	1.8	0
1631300	35+6	35	1	6	1	36	1960	0	7	2	4	2	7.403	32.4	86.1	-4.6	-2.7	20.4	21.4	96.7	7	12.6	5.6	3.4	0.82	-2.2	1	0	133.6	5.18	106.2	1.16	3.2	0.4	2	137	6	104	27	17	0.96	0.25	5.3	0	2	3.7	0	1.6	0
1630746	35+4	35	1	4	1	35.7143	1510	0	17	2	4	2	7.374	33.8	111.5	-5.6	-3.9	19.9	20.9	98.3	6.3	10.1	3.8	2.5	0.51	-1.4	2	0	135.5	4.39	109.4	1.18	5	0.44	2	138	4.9	108	55	13	3.82	0.4	5.8	0	2	3.7	0	2.1	0
1592399	32+5	32	2	5	1	32.8571	2100	0	14	2	4	2	7.264	41.9	43.7	-8.1	-6.9	19.1	20.4	72.5	6.7	7.9	1.2	0.5	0.78	-0.7	2	0	135.5	4.12	109.7	1.34	6.2	.	2	136	4.9	109	70	15	2.16	0.55	4.5	0	2	3	0	1.5	0
1614596	23+4	23	2	4	1	23.7143	600	2	21	1	4	2	7.294	36.1	51.9	-9.1	-7.5	17.7	18.8	82.7	6.4	14.3	7.9	3.3	0.12	-4.7	2	0	136.7	4.88	112.7	1.15	6.6	0.52	2	140	5	108	34	11	9.1	0.93	4.3	0	2	2.6	1	1.7	0
1641619	23+1	23	2	1	1	23.2857	585	2	1	1	4	2	7.252	28.6	43	-14.8	-12.5	12.7	13.6	71.9	10.1	18.3	8.2	6.8	0.36	-1.4	1	1	133.2	3.84	110.4	1.26	8.2	0.53	2	140	4.2	109	73	4	1.83	0.39	2.8	1	1	2.1	1	0.7	1
1643201	25+0	25	2	0	1	25.1429	495	2	7	1	4	2	7.219	42	61.1	-10.7	-9.3	17.3	18.6	85.9	5.2	10.7	5.5	6.4	0.31	1	1	1	134.6	3.99	112	1.31	5.2	0.51	2	141	4.3	113	35	6	1.51	0.72	3.3	1	1	2.2	1	1.1	0
1607105	24+1	24	2	1	1	24.2857	690	2	86	2	4	2	7.269	53.4	187.7	-2.5	-2.6	24.7	26.3	99.5	1.3	1.3	0	2.8	0.06	2.8	1	0	134.2	3.54	108.2	1.08	2.9	.	2	137	3.6	111	57	6	1.48	0.37	3.1	1	1	2.2	1	0.9	0
1610894	24+5	24	2	5	1	24.8571	450	2	3	1	4	2	7.378	40.4	48.8	-1.4	-0.6	24	25.3	83.2	5.9	10	4.1	3.9	0.49	-0.2	2	0	138.1	3.51	108.2	1.1	4.1	0.5	2	142	4	108	48	9	2.8	0.34	3.7	1	1	2.6	1	1.1	0
1629271	24+0	24	2	0	1	24.1429	750	2	98	2	4	2	7.001	98.8	95.3	-6.9	-8.3	24.7	27.7	91.1	5.7	3.3	-2.4	1	0.39	3.3	2	0	137	4.91	106.7	1.4	74.9	0.62	2	138	5.3	110	68	7	1.81	0.64	3.4	1	1	2.4	1	1	0
1631988	25+1	25	2	1	1	25.2857	780	2	2	1	4	2	7.412	25.8	51.7	-8.3	-5.6	16.6	17.4	87.4	9.9	14.4	4.5	4.2	0.58	-0.2	2	1	138.8	6.52	112.2	1	5.4	0.43	2	143	7.1	112	94	8	3.76	0.4	3.6	1	1	2.5	1	1.1	0
1602273	26+6	26	2	6	1	27	980	2	66	2	4	2	7.398	33	109.2	-4.6	-3.1	20.5	21.5	98.3	-0.7	7.5	8.2	5.4	0.17	-2.8	1	1	133.6	3.93	113.8	1.16	2.9	0.5	2	139	4.1	111	31	4	2.35	0.75	3.4	1	1	2.3	1	1.1	0
1608522	26+6	26	2	6	1	27	890	2	64	2	4	2	7.365	50.7	52.7	3.7	3.4	29.3	30.8	85	2.2	4.7	2.5	5	0.77	2.5	2	1	135	3.53	103.5	1.26	2.1	.	2	140	4.3	106	31	7	2.2	0.71	4.2	1	2	2.8	1	1.4	0
1641073	33+6	33	2	6	1	34	790	2	55	1	4	2	7.067	68	52.5	-10.7	-11.3	19.8	21.9	70.5	4.3	11.2	6.9	2.9	0.61	-4	1	0	134.1	4.29	110	1.24	9.2	0.68	2	137	4.9	106	145	19	2.22	0.39	4.1	1	2	2.5	1	1.6	0
1646565	24+6	24	2	6	1	25	1060	1	37	2	4	2	7.517	22	153.8	-5.2	-2.4	18	18.7	99.6	6.5	11	4.5	5.7	0.25	1.2	1	1	132.3	4.65	107.8	1.22	3.6	0.6	2	138	4.9	109	26	2	2.11	0.42	3.9	1	1	2.8	1	1.1	0
1583910	27+6	27	2	6	1	28	850	2	9	1	4	2	7.088	43.6	92.6	-16.8	-15.9	13.3	14.6	93.3	15	28.7	13.7	3.9	0.49	-9.8	1	0	132.1	3.51	103.8	1.06	19.1	.	2	136	4	94	106	11	1.17	0.31	4.5	0	2	3	0	1.5	0
1594667	27+1	27	2	1	1	27.2857	940	2	57	2	4	2	7.328	41.7	82.8	-4.1	-3.1	22.1	23.4	95.3	7.1	8.9	1.8	2.8	0.51	0.9	2	0	136.2	4.19	107.1	1.2	3.7	0.56	2	139	4.7	108	114	10	2.56	0.67	3.8	1	1	2.7	1	1.1	0
1614981	27+4	27	2	4	1	27.7143	1840	0	62	2	4	2	7.36	40.1	134.4	-2.8	-1.9	22.9	24.1	98.9	2.2	7.1	4.9	2.7	0.67	-2.2	1	0	131.3	4.23	106.2	1.25	2.1	0.68	1	134	4.9	104	79	13	2.25	0.57	4.6	0	2	2.9	1	1.7	0
1616490	27+5	27	2	5	1	27.8571	880	2	76	2	4	2	7.413	28.9	65.5	-6.2	-3.9	18.6	19.5	93.2	6.4	11.4	5	3	0.79	-1.9	1	0	133	3.91	107.9	1.16	4	0.74	2	136	4.7	106	58	10	1.75	0.52	4.4	0	2	3	0	1.4	0
1625469	27+0	27	2	0	1	27.1429	740	2	85	2	4	2	7.433	31.1	150	-3.5	-1.6	21	22	99.4	2.9	12	9.1	5.9	0.19	-3.2	1	1	133.1	5.01	109.2	1.06	2	0.42	2	139	5.2	106	45	17	2.64	0.83	4.3	0	2	2.6	1	1.7	0
1625468	27+0	27	2	0	1	27.1429	790	2	106	2	4	2	7.5	22.1	118.4	-6	-2.4	17.4	18.1	99.1	10.1	14.6	4.5	1.5	1.08	-3	2	0	136.5	5.12	109	1.09	4.1	0.42	2	138	6.2	106	34	4	2.62	0.81	5.1	0	2	3.3	0	1.8	0
1645290	27+0	27	2	0	1	27.1429	940	2	62	2	4	2	7.321	41.3	92.7	-4.8	-3.8	21.5	22.8	96.5	4	11.5	7.5	11.2	0.31	3.8	1	1	133.8	3.49	108.2	1.43	1.6	0.48	2	145	3.8	112	41	2	2.26	0.71	3.9	1	1	2.7	1	1.2	0
1601277	28+4	28	2	4	1	28.7143	1150	1	59	2	4	2	7.258	60.6	91.1	0	-1	27.3	29.2	95.3	1.1	1.7	0.6	1.3	0.65	0.8	1	0	133.7	5.45	105.2	1.23	1.9	0.59	2	135	6.1	106	100	8	3.05	0.3	4.9	0	2	3.2	0	1.7	0
1609525	28+2	28	2	2	1	28.4286	1130	1	29	2	4	2	7.351	43.5	107.5	-1.6	-1	24.3	25.6	97.9	2.5	4.7	2.2	4	1.27	1.1	1	0	133	4.43	106.9	1.31	1.4	0.55	2	137	5.7	108	78	22	3.16	0.32	4.2	1	2	3	0	1.2	0
1614712	28+6	28	2	6	1	29	1370	1	37	2	4	2	7.415	33.6	99	-3.1	-1.4	21.8	22.8	97.8	15.6	7.2	-8.4	1.6	0.36	9.9	1	0	134.4	3.94	97.1	1.38	3.3	0.59	2	136	4.3	107	39	8	3.45	0.37	4.5	0	2	3.1	0	1.4	0
1617113	28+2	28	2	2	1	28.4286	1100	1	54	2	4	2	7.342	40.1	104.5	-4.1	-3.1	21.9	23.2	97.7	2.8	10.1	7.3	4.5	0.21	-2.7	1	1	131.5	3.49	106.7	1.28	4.1	0.39	2	136	3.7	104	16	2	2.15	0.44	4.1	1	2	2.7	1	1.4	0
1618150	28+0	28	2	0	1	28.1429	1190	1	73	2	4	2	7.279	39.6	41.3	-8.3	-6.9	18.7	19.9	70.3	3.7	14.3	10.6	6.3	0.31	-4.3	1	1	133.7	4.09	111.3	1.31	10.4	0.59	2	140	4.4	107	74	6	1.56	0.59	3.1	1	1	2.2	1	0.9	0
1625010	28+6	28	2	6	1	29	1180	1	62	2	4	2	7.4	27.8	98.5	-7.7	-5.5	17.4	18.2	97.8	8.6	12.6	4	5.5	0.07	1.5	2	1	135.5	4.73	109.5	1.08	2.9	0.42	2	141	4.8	111	50	13	3.58	0.5	4	1	2	2.8	1	1.2	0
1629278	28+4	28	2	4	1	28.7143	1440	1	54	2	4	2	7.289	50.2	52.7	-2.6	-2.4	24.3	25.9	82.3	2.7	3.7	1	1.4	0.23	0.5	1	0	134.6	3.87	107.5	1.25	1.6	0.49	2	136	4.1	108	46	6	2.61	0.34	4	1	2	2.8	1	1.2	0
1636537	28+6	28	2	6	1	29	940	2	66	2	4	2	7.355	42.9	70.6	-1.6	-1.1	24.2	25.5	93.1	3	5.8	2.8	2.6	0.38	-0.2	1	0	132.4	4.42	105.2	1.13	1.3	0.77	2	135	4.8	105	34	5	3.05	0.74	4.4	0	2	2.9	1	1.5	0
1637999	28+0	28	2	0	1	28.1429	1230	1	59	2	4	2	7.297	40.6	60.7	-6.7	-5.6	20	21.3	88.2	6.8	5	-1.8	1	0.48	2.8	1	0	134	3.42	107.2	1.31	3.2	0.54	2	135	3.9	110	55	6	2.39	0.44	3.5	1	1	2.6	1	0.9	0
1586818	29+0	29	2	0	1	29.1429	1430	1	40	2	4	2	7.215	50.8	101	-7.3	-7.1	20.7	22.3	96.2	5.9	11.3	5.4	3.1	0.25	-2.3	1	0	134.9	3.25	108.3	1.19	4.4	.	2	138	3.5	106	32	7	2.25	0.62	4.5	0	2	3.1	0	1.4	0
1590074	29+6	29	2	6	1	30	1070	1	58	2	4	2	7.33	41.8	61.7	-4	-3.1	22.2	23.5	89.5	0.9	7.8	6.9	5.7	-1.58	-1.2	1	1	130.3	8.38	107.2	1.12	3.3	.	2	136	6.8	106	164	16	2.36	0.28	4	1	2	2.6	1	1.4	0
1595475	29+6	29	2	6	1	30	1530	0	39	2	4	2	7.329	40.9	114.7	-4.5	-3.6	21.7	22.9	98.1	8	7.3	-0.7	2.5	0.5	3.2	2	0	135.5	4.4	105.8	1.13	4.1	0.59	2	138	4.9	109	33	6	2.17	0.74	4.5	0	2	3	0	1.5	0
1602672	29+4	29	2	4	1	29.7143	1300	1	51	2	4	2	7.371	36.7	64.1	-4	-2.8	21.5	22.6	91.7	5.2	6.5	1.3	-0.1	2.6	-1.4	1	0	133.1	4.4	106.4	1.12	6	0.49	1	133	7	105	139	18	2.84	0.18	4.3	0	2	3	0	1.3	0
1627681	29+0	29	2	0	1	29.1429	910	2	67	2	4	2	7.4	28.7	96.4	-7.1	-4.9	17.9	18.8	97.6	11.2	15.1	3.9	1.7	0.23	-2.2	2	0	135.3	5.07	106.2	1.11	3.6	0.46	2	137	5.3	104	58	9	3.45	0.37	5.1	0	2	3.3	0	1.8	0
1631677	29+3	29	2	3	1	29.5714	1460	1	50	2	4	2	7.355	37.6	85	-4.6	-3.4	21.2	22.3	96	4	6.8	2.8	3.7	0.17	0.9	1	0	132.3	4.83	107.1	1.23	2.1	0.47	2	136	5	108	36	5	2.49	0.47	3.8	1	1	2.6	1	1.2	0
1632985	29+2	29	2	2	1	29.4286	1460	1	45	2	4	2	7.287	40.7	49	-7.3	-6.2	19.6	20.9	79.6	8.4	6.4	-2	4.4	0.11	6.4	2	1	135.6	4.09	107.6	1.28	2.9	0.43	2	140	4.2	114	58	5	2.39	0.54	4.1	1	2	2.8	1	1.3	0
1614646	30+0	30	2	0	1	30.1429	1770	0	24	2	4	2	7.303	40.4	62.7	-6.4	-5.3	20.2	21.4	89.3	4.4	8.8	4.4	4.2	0.46	-0.2	1	1	134.8	4.24	110.2	1.26	2.1	0.5	2	139	4.7	110	46	11	2.12	0.44	4.1	1	2	2.7	1	1.4	0
1616667	30+3	30	2	3	1	30.5714	1310	1	113	2	4	2	7.222	58.3	61.8	-3.7	-4.3	24.2	26	85.6	3.2	2.8	-0.4	0.1	0.94	0.5	1	0	134.9	4.06	107.5	1.27	1.2	0.62	2	135	5	108	88	11	1.95	0.55	3.8	1	1	2.7	1	1.1	0
1635119	30+1	30	2	1	1	30.2857	1290	1	51	2	4	2	7.341	41.9	69.1	-3.1	-2.3	22.9	24.2	92.4	3.7	9.1	5.4	3.1	0.14	-2.3	1	0	132.9	3.76	106.3	1.17	2.3	0.45	2	136	3.9	104	23	6	3.28	0.45	4	1	2	2.8	1	1.2	0
1640991	30+1	30	2	1	1	30.2857	1240	1	33	2	4	2	7.414	30.3	119.1	-5.3	-3.3	19.5	20.5	98.8	5.5	13.5	8	2.4	0.54	-5.6	1	0	133.6	3.86	108.6	1.1	3.4	0.39	2	136	4.4	103	26	6	2.96	0.49	4.5	0	2	3	0	1.5	0
1642254	30+5	30	2	5	1	30.8571	1550	0	29	2	4	2	7.397	31	69.8	-5.9	-4	19.3	20.2	94	5.5	10.7	5.2	5.9	0.28	0.6	2	1	135.1	3.62	110.4	1.26	2.3	0.51	2	141	3.9	111	32	6	2.81	0.78	4.1	1	2	2.9	1	1.2	0
1592307	31+1	31	2	1	1	31.2857	1410	1	28	2	4	2	7.303	43.4	90.4	-4.9	-4	21.7	23.1	96	5.4	9.3	3.9	3.1	0.65	-0.8	2	0	136.9	3.35	109.8	1.29	3.4	.	2	140	4	109	40	12	1.98	0.54	4.3	0	2	2.9	1	1.4	0
1592306	31+1	31	2	1	1	31.2857	1580	0	28	2	4	2	7.381	37	86.8	-3.2	-2	22.1	23.3	96.5	6.2	6.9	0.7	0.7	0.43	0.1	2	0	138.3	3.57	109.9	1.16	2	.	2	139	4	110	37	10	2.15	0.54	4.4	0	2	2.8	1	1.6	0
1596593	31+4	31	2	4	1	31.7143	1680	0	29	2	4	2	7.404	30.2	88.5	-6	-3.8	19	20	97	10.3	11	0.7	1.3	0.15	0.6	2	0	135.7	3.95	106.4	1.16	3.5	0.52	2	137	4.1	107	32	6	2.84	0.35	5.4	0	2	3.4	0	2	0
1599792	31+3	31	2	3	1	31.5714	1790	0	26	2	4	2	7.43	30.4	156.3	-4.2	-2.5	20.4	21.3	99.5	6.5	5.6	-0.9	7.5	1.23	1.7	1	1	130.5	4.17	110.3	1.57	2.7	0.72	2	138	5.4	112	27	4	2.49	0.42	4.1	1	2	2.7	1	1.4	0
1607112	31+1	31	2	1	1	31.2857	1920	0	36	2	4	2	7.264	53.1	55.5	-3	-3.1	24.3	25.9	83.3	0.9	2.7	1.8	4.9	0.7	3.1	1	1	133.1	3.7	107.9	1.3	1.3	.	2	138	4.4	111	54	6	2.63	0.4	4.5	0	2	3.1	0	1.4	0
1616351	31+6	31	2	6	1	32	1810	0	15	2	4	2	7.342	39.9	83.8	-4.2	-3.1	21.8	23.1	95.6	4.1	7.2	3.1	2.5	0.54	-0.6	1	0	134.5	4.36	108.6	1.22	1.8	0.46	2	137	4.9	108	30	5	3.26	0.35	4.6	0	2	3.1	0	1.5	0
1621885	31+6	31	2	6	1	32	1210	1	43	2	4	2	7.252	42.5	75.8	-8.6	-7.6	18.9	20.2	92.6	8.7	10.1	1.4	2	0.47	0.6	2	0	136	4.33	108.4	1.26	5.3	0.42	2	138	4.8	109	54	7	2.15	0.38	4.6	0	2	3.2	0	1.4	0
1642807	31+3	31	2	3	1	31.5714	1707	0	19	2	4	2	7.277	51.6	85.8	-2.7	-2.7	24.3	25.9	94.9	6.8	14.7	7.9	6.8	0.47	-1.1	2	1	136.2	4.63	105.1	1.31	5	0.42	2	143	5.1	104	28	5	3.41	0.58	5.2	0	2	3.4	0	1.8	0
1643197	31+2	31	2	2	1	31.4286	1535	0	47	2	4	2	7.469	26.8	69.6	-4.3	-1.8	19.6	20.4	95.1	-4.7	8.4	13.1	9.5	-1.95	-3.6	1	1	127.5	7.05	112.6	1.14	2.8	0.58	2	137	5.1	109	24	4	2.8	0.98	4.6	0	2	3.3	0	1.3	0
1643196	31+2	31	2	2	1	31.4286	1918	0	23	2	4	2	7.35	32.9	149.8	-7.5	-5.8	18.4	19.4	99.2	4.9	5.6	0.7	2.9	1.11	2.2	1	0	133.1	4.89	109.8	1.31	2	0.67	2	136	6	112	49	6	2.44	0.75	4.4	0	2	3.2	0	1.2	0
1588272	32+4	32	2	4	1	32.7143	1690	0	22	2	4	2	7.422	30	97.4	-5	-3	19.7	20.7	97.8	8.6	8.3	-0.3	0.8	0.5	1.2	2	0	135.2	4.3	106.8	1.2	3.8	.	2	136	4.8	108	55	9	3.11	0.26	5.6	0	2	3.7	0	1.9	0
1589806	32+2	32	2	2	1	32.4286	1430	1	26	2	4	2	7.347	46.9	80.3	0	0	25.9	27.4	95	6.9	7.1	0.2	-0.5	0.15	-0.6	2	0	138.5	4.75	105.6	1.09	4.1	.	2	138	4.9	105	30	8	2.58	0.47	5.6	0	2	3.7	0	1.9	0
1596127	32+6	32	2	6	1	33	1440	1	34	2	4	2	7.363	36.4	92.1	-4.8	-3.4	20.9	22	96.9	9.1	8.1	-1	0.9	-0.06	1.9	2	0	135.1	5.36	105.1	1.34	5.5	0.59	2	136	5.3	107	60	15	2.05	0.48	4.9	0	2	3.2	0	1.7	0
1596129	32+6	32	2	6	1	33	1580	0	23	2	4	2	7.379	33.7	114.5	-5.3	-3.6	20.1	21.1	98.4	6.4	7.9	1.5	1.6	0.62	0.1	1	0	133.4	4.58	106.9	1.16	2.5	0.54	2	135	5.2	107	32	8	2.23	0.7	5	0	2	3.3	0	1.7	0
1601972	32+2	32	2	2	1	32.4286	1700	0	21	2	4	2	7.292	53.6	65.8	-0.7	-1	26.1	27.8	89.8	4.4	3.9	-0.5	3.6	0.52	4.1	2	0	136.4	3.48	105.9	1.23	2.9	0.53	2	140	4	110	36	12	2.83	0.41	4.8	0	2	3.2	0	1.6	0
1617239	32+1	32	2	1	1	32.2857	1400	1	26	2	4	2	7.354	37.5	114.1	-4.7	-3.4	21.1	22.3	98.3	3.7	11.9	8.2	5.2	0.21	-2.9	1	1	133.8	3.69	108.9	1.24	4.4	0.48	2	139	3.9	106	55	7	1.94	0.7	4.1	1	2	2.7	1	1.4	0
1601972	32+2	32	2	2	1	32.4286	1700	0	21	2	4	2	7.292	53.6	65.8	-0.7	-1	26.1	27.8	89.8	4.4	3.9	-0.5	3.6	0.52	4.1	2	0	136.4	3.48	105.9	1.23	2.9	0.53	2	140	4	110	36	12	2.83	0.41	4.8	0	2	3.2	0	1.6	0
1617239	32+1	32	2	1	1	32.2857	1400	1	26	2	4	2	7.354	37.5	114.1	-4.7	-3.4	21.1	22.3	98.3	3.7	11.9	8.2	5.2	0.21	-2.9	1	1	133.8	3.69	108.9	1.24	4.4	0.48	2	139	3.9	106	55	7	1.94	0.7	4.1	1	2	2.7	1	1.4	0
1617240	32+1	32	2	1	1	32.2857	1540	0	26	2	4	2	7.23	65.5	182.9	-0.1	-1.2	27.7	29.7	99.3	-0.3	4.3	4.6	4.2	0.18	-0.4	2	1	135.8	3.52	108.4	1.28	1.9	0.48	2	140	3.7	108	44	8	2.27	0.73	4.3	0	2	2.8	1	1.5	0
1617461	32+5	32	2	5	1	32.8571	1710	0	30	2	4	2	7.431	25.1	97.4	-7.7	-4.7	16.9	17.6	97.9	6.5	10.1	3.6	4.3	0.27	0.7	1	1	133.7	4.33	110.3	1.22	4.5	0.46	2	138	4.6	111	29	5	2.67	0.72	4.2	1	2	2.8	1	1.4	0
1618910	32+5	32	2	5	1	32.8571	2350	0	13	2	4	2	7.234	46.1	50.3	-8.1	-7.3	19.7	21.1	78.1	4.9	5.3	0.4	3.3	0.69	2.9	2	0	137.7	4.01	113.1	1.43	3.9	0.51	2	141	4.7	116	24	5	2.34	0.33	4.2	1	2	2.9	1	1.3	0
1620807	32+3	32	2	3	1	32.5714	1920	0	10	2	4	2	7.282	43.9	225.6	-6.1	-5.3	20.9	22.2	99.7	5.2	6.1	0.9	1.4	0.77	0.5	2	0	137.6	5.13	111.5	1.26	1.4	0.49	2	139	5.9	112	44	14	3.62	0.4	4.8	0	2	3.4	0	1.4	0
1622606	32+0	32	2	0	1	32.1429	1800	0	19	2	4	2	7.295	40.5	102.7	-6.9	-5.8	19.9	21.1	97.2	18.8	9.1	-9.7	2.1	0.62	11.7	1	0	134.9	4.28	96.3	1.31	2	0.44	2	137	4.9	108	34	6	2.71	0.68	4.8	0	2	3.3	0	1.5	0
1628440	36+2	36	1	2	1	36.4286	1590	0	24	2	4	2	7.246	56.4	254.9	-2.8	-3.4	24.7	26.5	99.8	5.2	4.3	-0.9	0.3	0.73	1.1	2	0	135.7	4.17	105.9	1.22	1.8	0.84	2	136	4.9	107	34	6	1.91	0.65	5.4	0	2	3.5	0	1.9	0
1632404	32+2	32	2	2	1	32.4286	1540	0	24	2	4	2	7.408	30.1	241.8	-15.2	-13	12.7	13.6	99.7	15.9	17.3	1.4	0.6	0.09	-0.9	2	0	138.4	3.81	109.9	1.29	9.4	0.58	2	139	3.9	109	261	92	2.8	2.1	5.4	0	2	2.9	1	2.5	0
1633970	32+4	32	2	4	1	32.7143	1740	0	15	2	4	2	7.352	43.8	144.8	-1.3	-0.8	24.5	25.9	99.1	3.7	7.5	3.8	4.5	0.55	0.8	2	1	137.5	3.95	109.2	1.16	1.4	0.5	2	142	4.5	110	26	4	1.69	0.66	4.4	0	2	2.9	1	1.5	0
1634069	35+4	35	1	4	1	35.7143	1460	1	24	2	4	2	7.359	26.2	115.6	-10.8	-8	14.9	15.7	98.5	9.7	15.1	5.4	2	-2.57	-3.3	2	0	137	7.57	112.3	1.12	5.6	0.44	2	139	5	109	31	6	2.74	0.56	5.3	0	2	3.5	0	1.8	0
1634070	32+1	32	2	1	1	32.2857	1770	0	19	2	4	2	7.377	27.7	132.5	-9	-6.5	16.4	17.3	99	8.8	9.6	0.8	3	0.31	2.2	2	0	140	4.89	114.8	1.21	2.4	0.47	2	143	5.2	117	31	4	2.48	0.5	4.4	0	2	3.1	0	1.3	0
1643109	32+6	32	2	6	1	33	1365	1	32	2	4	2	7.348	41.8	84.9	-2.7	-1.9	23.2	24.5	95.8	5.6	13.8	8.2	6.8	0.38	-1.4	2	1	135.2	4.02	106.4	1.16	3.4	0.4	2	142	4.4	105	34	5	2.42	0.72	4.9	0	2	3	0	1.9	0
1585449	33+1	33	2	1	1	33.2857	2040	0	13	2	4	2	7.33	29.3	114.7	-10.6	-8.6	15.6	16.5	98.3	10.3	16.4	6.1	3	0.3	-3.1	2	0	135	4.1	109.1	1.29	9.8	.	2	138	4.4	106	30	6	1.94	0.69	5	0	2	3.4	0	1.6	0
1589732	33+4	33	2	4	1	33.7143	1450	1	16	2	4	2	7.318	38.6	138.9	-6.4	-5.1	20	21.2	98.9	9.1	11	1.9	0.8	0.38	-1.1	2	0	136.2	4.22	107.1	1.09	5	.	2	137	4.6	106	32	10	1.93	0.71	6.1	0	2	3.7	0	2.4	0
1592237	33+6	33	2	6	1	34	1950	0	8	2	4	2	7.308	43.4	91.9	-4.6	-4	21.9	23.3	96.2	9.3	7.1	-2.2	-2	0.79	0.2	2	0	140	4.51	108.8	0.95	3	.	2	138	5.3	109	68	18	2.56	0.46	5.6	0	2	3.8	0	1.8	0
1592928	33+2	33	2	2	1	33.4286	1820	0	18	2	4	2	7.388	39.6	81.2	-1.2	-0.4	24.1	25.3	95.8	4.1	7.9	3.8	3	0.47	-0.9	1	0	134	4.63	105.9	1.03	2.8	.	2	137	5.1	105	62	15	2.27	0.69	4.7	0	2	3	0	1.7	0
1593376	33+6	33	2	6	1	34	1930	0	5	2	4	2	7.361	26.6	112.8	-10.5	-7.9	15.2	16.1	98.3	9.2	9.8	0.6	2.3	0.37	1.7	2	0	138.7	3.83	114.3	1.21	4.2	0.59	2	141	4.2	116	28	8	2.19	0.7	5.2	0	2	3.4	0	1.8	0
1596271	33+0	33	2	0	1	33.1429	1720	0	21	2	4	2	7.416	23.3	97.5	-9.7	-6.2	15.1	15.8	97.9	4.8	10.9	6.1	0.3	0.72	-5.8	1	0	133.7	4.58	113.8	0.8	5.3	0.44	1	134	5.3	108	45	5	2.1	0.64	5	0	2	3.1	0	1.9	0
1596272	33+0	33	2	0	1	33.1429	2130	0	28	2	4	2	7.293	37.5	63.6	-8.4	-7	18.4	19.5	89.5	8.4	7.6	-0.8	0.9	-0.18	1.7	2	0	135.1	5.38	108.3	1.17	5.3	0.62	2	136	5.2	110	58	10	1.9	0.61	4.2	1	2	2.9	1	1.3	0
1597308	33+2	33	2	2	1	33.4286	2000	0	13	2	4	2	7.351	33.9	57.3	-6.9	-5.3	19	20	88.3	7.3	7	-0.3	0.6	0.44	0.9	1	0	134.4	3.86	108.1	1.34	3.8	0.79	2	135	4.3	109	38	6	2.35	0.57	4.3	0	2	3	0	1.3	0
1598933	33+2	33	2	2	1	33.4286	1480	1	26	2	4	2	7.393	34.1	123.6	-4.2	-2.5	21	22	98.8	5.8	9	3.2	18.5	-1.96	-5.1	1	1	117.5	6.86	111.1	0.64	2.3	0.68	2	136	4.9	106	53	14	2.86	0.38	5.2	0	2	3.3	0	1.9	0
1601123	33+0	33	2	0	1	33.1429	1960	0	15	2	4	2	7.344	44.7	95.5	-1.4	-0.9	24.6	25.9	96.9	3.3	3.4	0.1	1.8	0.33	1.7	2	0	136.2	3.87	108.3	1.27	0.7	0.61	2	138	4.2	110	19	4	2.84	0.67	5.1	0	2	3.4	0	1.7	0
1601244	33+2	33	2	2	1	33.4286	1750	0	16	2	4	2	7.376	36.6	87.7	-3.8	-2.5	21.7	22.8	96.6	9.9	6.3	-3.6	2.2	0.95	5.9	2	0	136.8	4.15	105.1	1.19	3.4	0.6	2	139	5.1	111	43	3	2.01	0.39	5	0	2	3.2	0	1.8	0
1601243	33+2	33	2	2	1	33.4286	2210	0	11	2	4	2	7.355	37	135.5	-5	-3.7	20.8	22	99	2.4	5.2	2.8	3.3	0.43	0.5	1	0	134.7	5.37	111.5	1.2	1.8	0.58	2	138	5.8	112	41	4	1.43	0.46	4.3	0	2	2.9	1	1.4	0
1606423	33+2	33	2	2	1	33.4286	1840	0	8	2	4	2	7.391	33.4	124.3	-4.8	-3.2	20.4	21.5	98.8	4.3	7.6	3.3	3.3	0.73	0.1	1	0	133.7	3.47	108.9	1.33	3.4	0.6	2	137	4.2	109	40	10	3.74	0.36	4.5	0	2	3.1	0	1.4	0
1607501	33+2	33	2	2	1	33.4286	1790	0	13	2	4	2	7.408	29.2	71.7	-6.3	-4.1	18.6	19.5	94.6	5	6.4	1.4	2.5	1.01	1.1	1	0	134.5	4.99	110.9	1.1	3.3	0.57	2	137	6	112	49	9	1.94	0.52	4.1	1	2	2.8	1	1.3	0
1607502	33+2	33	2	2	1	33.4286	1820	0	13	2	4	2	7.457	23.2	71.8	-7.6	-4.6	16.5	17.2	95.5	8.5	9.5	1	1.5	0.54	0.6	2	0	137.5	4.76	112.4	1.05	5.1	0.56	2	139	5.3	113	46	7	2.26	0.39	4.6	0	2	3.1	0	1.5	0
1608913	33+1	33	2	1	1	33.2857	2020	0	10	2	4	2	7.368	38.8	133.7	-3.1	-2	22.5	23.7	99	6.8	6.5	-0.3	1.4	1.08	1.7	2	0	135.6	4.82	106.3	1.11	2.7	.	2	137	5.9	108	26	6	2.6	0.46	5.7	0	2	3.6	0	2.1	0
1611722	33+4	33	2	4	1	33.7143	1780	0	34	2	4	2	7.231	49.3	43.6	-6.9	-6.4	20.9	22.4	70	1.7	10.1	8.4	3.6	0.25	-4.8	1	0	123.4	3.25	100.8	1.3	7.4	0.59	1	127	3.5	96	42	9	1.57	0.63	4.3	0	2	2.6	1	1.7	0
1620295	33+4	33	2	4	1	33.7143	1530	0	96	2	4	2	7.147	89.1	29.2	1.9	-0.9	31.1	33.8	36.4	1.6	-1.1	-2.7	-0.6	0.23	2.1	2	0	138.6	4.07	105.9	1.39	3.9	0.6	2	138	4.3	108	45	6	2.48	0.55	4.4	0	2	3	0	1.4	0
1621686	33+4	33	2	4	1	33.7143	1950	0	6	2	4	2	7.339	51.2	163.9	1.8	1.4	27.8	29.4	99.3	-0.5	2.2	2.7	11.9	2.38	9.2	1	1	126.1	2.82	98.8	1.16	0.9	0.44	2	138	5.2	108	47	12	3.13	0.35	4.4	0	2	3	0	1.4	0
1631362	33+3	33	2	3	1	33.5714	2000	0	12	2	4	2	7.345	34.6	121.9	-6.9	-5.2	19	20.1	98.6	6.7	14	7.3	1.4	0.36	-5.9	1	0	134.6	4.34	108.9	1.18	4.1	0.44	2	136	4.7	103	35	7	2.82	0.54	4.7	0	2	3.2	0	1.5	0
1631979	33+1	33	2	1	1	33.2857	1950	0	27	2	4	2	7.441	28.9	132	-4.6	-2.7	19.8	20.7	99.2	3.8	10.2	6.4	4.1	0.17	-2.3	1	1	134.9	4.63	111.3	1.31	3.2	0.42	2	139	4.8	109	42	8	2.68	0.34	4.4	0	2	3	0	1.4	0
1632147	33+6	33	2	6	1	34	1940	0	16	2	4	2	7.282	39.7	177.2	-8	-6.8	18.9	20.1	99.4	6.2	11.1	4.9	3.6	0.3	-1.3	1	0	134.4	4	109.3	1.25	4.3	0.49	2	138	4.3	108	54	12	2.96	0.45	4.5	0	2	3.2	0	1.3	0
1632770	33+2	33	2	2	1	33.4286	1910	0	12	2	4	2	7.315	46.9	108	-2.3	-1.9	24.1	25.6	97.7	4.9	8.9	4	3.2	0.32	-0.8	2	0	136.8	3.58	107.8	1.39	2	0.51	2	140	3.9	107	37	5	2	0.78	4.5	0	2	3	0	1.5	0
1644588	33+2	33	2	2	1	33.4286	2430	0	6	2	4	2	7.373	27.5	96.9	-9.4	-6.6	16.1	17	97.5	12.1	13.9	1.8	4.5	0.32	2.8	2	1	139.5	4.08	111.2	1.35	4.3	0.44	2	144	4.4	114	24	5	2.3	0.84	4.9	0	2	3.3	0	1.6	0
1645519	33+5	33	2	5	1	33.8571	2160	0	6	2	4	2	7.416	25.5	111.9	-8.3	-5.5	16.5	17.3	98.6	8.6	16.5	7.9	4.1	0.92	-3.8	1	1	133.9	5.88	108.8	1.15	5	.	2	138	6.8	105	69	7	2.16	0.67	5.6	0	2	3.7	0	1.9	0
1649126	33+0	33	2	0	1	33.1429	1605	0	32	2	4	2	7.354	36.2	60	-5.5	-4.1	20.3	21.5	89.6	3.4	7.7	4.3	4.4	-0.02	0.2	1	1	133.6	4.32	109.8	1.25	1.7	.	2	138	4.3	110	32	3	2.86	0.54	4.2	1	2	3	0	1.2	0
1649145	33+1	33	2	1	1	33.2857	2260	0	11	2	4	2	7.33	39.5	108.7	-5.2	-4	21	22.3	97.9	7.6	10	2.4	3.9	0.33	1.5	1	0	134.1	4.47	105.5	1.27	1.8	.	2	138	4.8	107	26	6	1.84	0.79	5	0	2	3.3	0	1.7	0
1650385	33+2	33	2	2	1	33.4286	2060	0	7	2	4	2	7.371	37.5	89.3	-3.6	-2.4	21.9	23	96.7	3.1	11.1	8	6.6	0.11	-1.4	1	1	133.4	3.89	108.4	1.2	1.1	0.4	2	140	4	107	23	7	4.93	0.53	4.5	0	2	2.8	1	1.7	0
1585763	34+6	34	1	6	1	35	1460	1	25	2	4	2	7.183	45.5	105.3	-11.3	-10.5	17.3	18.7	96.4	8.7	20.7	12	8.5	-6.54	-3.5	1	1	130.5	10.34	104.5	1.05	18.1	.	2	139	3.8	101	103	19	1.48	0.52	5.5	0	2	3.4	0	2.1	0
1586002	34+5	34	1	5	1	34.8571	2350	0	5	2	4	2	7.384	32.9	80.6	-5.5	-3.7	19.9	20.9	95.8	10.6	8.1	-2.5	0.5	0.59	3	2	0	136.5	3.61	106	1.5	5.2	.	2	137	4.2	109	50	13	1.85	0.53	4.6	0	2	3.2	0	1.4	0
1586001	34+5	34	1	5	1	34.8571	2430	0	5	2	4	2	7.327	33.3	61.6	-8.6	-6.8	17.6	18.6	89.7	9.7	13.4	3.7	2	0.51	-1.7	2	0	137	3.69	109.7	1.26	6.8	.	2	139	4.2	108	55	14	2	0.51	5	0	2	3.5	0	1.5	0
1586843	34+4	34	1	4	1	34.7143	2420	0	11	2	4	2	7.178	66.7	84.2	-3.7	-4.7	25	27.1	92.7	5	4	-1	0.7	0.12	1.7	2	0	138.3	3.48	108.3	1.18	4.7	.	2	139	3.6	110	43	10	2.39	0.52	5.3	0	2	3.5	0	1.8	0
1587888	34+4	34	1	4	1	34.7143	1240	1	49	2	4	2	7.321	47.1	89.9	-1.8	-1.6	24.5	26	96.1	4	5.5	1.5	2.2	0.65	0.7	2	0	136.8	4.35	108.3	1.11	2.5	.	2	139	5	109	64	6	2.23	0.53	5.4	0	2	3.5	0	1.9	0
1592284	34+3	34	1	3	1	34.5714	2320	0	7	2	4	2	7.306	40.4	88.9	-6.2	-5	20.4	21.6	95.9	7.2	11.6	4.4	2.9	0.2	-1.5	2	0	135.1	3.8	107.5	1.42	6.4	.	2	138	4	106	61	11	2.73	0.49	5.1	0	2	3.2	0	1.9	0
1594016	34+3	34	1	3	1	34.5714	1730	0	13	2	4	2	7.357	40.4	105.6	-2.9	-2	22.9	24.1	97.8	6.5	9.1	2.6	1	0.27	-1.7	2	0	135	4.73	105.7	1.03	1.7	1.03	2	136	5	104	53	10	2.08	0.72	5.3	0	2	2	1	3.3	0
1598212	34+1	34	1	1	1	34.2857	2330	0	11	2	4	2	7.324	41.6	93.3	-4.4	-3.5	21.9	23.2	96.6	5.2	2.1	-3.1	0.2	0.53	3.3	2	0	136.8	4.57	109.7	1.19	3.4	0.57	2	137	5.1	113	39	7	2.18	0.43	5.1	0	2	3.3	0	1.8	0
1603136	34+6	34	1	6	1	35	2230	0	19	2	4	2	7.317	43.7	77.9	-3.8	-3.1	22.6	23.9	94.2	6.6	7.4	0.8	2.6	0.15	1.8	1	0	134.4	3.75	105.2	1.32	4.2	0.52	2	137	3.9	107	55	7	3.63	0.36	5	0	2	3	0	2	0
1603739	34+3	34	1	3	1	34.5714	1930	0	18	2	4	2	7.226	48	214.9	-7.8	-7.4	20.1	21.6	99.6	6.1	2.9	-3.2	2.9	-0.61	6.1	2	0	138.1	6.11	111.9	1.14	1.3	0.53	2	141	5.5	118	84	22	2.45	0.39	4.7	0	2	3.1	0	1.6	0
1606082	34+3	34	1	3	1	34.5714	1730	0	11	2	4	2	7.344	46.1	44	-0.6	-0.5	25.3	26.8	76.6	5.3	7.7	2.4	0.8	0.49	-1.5	2	0	136.2	3.81	105.5	1.12	3.6	0.99	2	137	4.3	104	44	9	2.41	0.5	5.7	0	2	3.6	0	2.1	0
1607531	34+6	34	1	6	1	35	2460	0	9	2	4	2	7.433	30.5	93.8	-3.9	-1.9	20.6	21.5	97.6	7.1	7.4	0.3	1.1	0.88	0.8	2	0	135.9	4.12	108.2	1.07	2.9	0.51	2	137	5	109	74	15	3.09	0.49	4.8	0	2	3.1	0	1.7	0
1610903	34+1	34	1	1	1	34.2857	2430	0	11	2	4	2	7.411	35	82.8	-2.4	-1	22.5	23.6	96.3	3.3	4.5	1.2	2.5	0.25	1.2	1	0	133.5	4.15	107.8	1.15	1.7	0.48	2	136	4.4	109	32	5	2.67	0.36	4.4	0	2	2.9	1	1.5	0
1611512	34+0	34	1	0	1	34.1429	1840	0	9	2	4	2	7.398	36.5	79.4	-2.4	-1.1	22.7	23.9	95.7	7.3	7.3	0	0	0.88	0.1	2	0	136	4.12	105.9	1.15	2.8	0.88	2	136	5	106	49	11	2.82	0.46	5.9	0	2	3.7	0	2.2	0
1611631	34+0	34	1	0	1	34.1429	2120	0	13	2	4	2	7.379	38.5	66.3	-2.5	-1.4	22.9	24.1	92.5	3.5	8.1	4.6	2.9	0.66	-1.6	2	0	135.1	4.24	108.6	1.15	2.3	0.49	2	138	4.9	107	40	9	2.23	0.71	4.3	0	2	2.9	1	1.4	0
1613488	34+4	34	1	4	1	34.7143	1780	0	12	2	4	2	7.427	31.8	98.8	-3.5	-1.7	21.2	22.1	97.9	5.3	8.8	3.5	3	0.42	-0.6	1	0	133	4.48	106.6	1.3	1.5	0.48	2	136	4.9	106	35	10	2.31	0.47	4.7	0	2	3.3	0	1.4	0
1613487	34+4	34	1	4	1	34.7143	1800	0	12	2	4	2	7.431	30.5	84.6	-4.1	-2.1	20.5	21.4	96.8	7.3	9.5	2.2	1.4	0.44	-0.8	1	0	133.6	4.56	105.8	1.28	2	0.48	2	135	5	105	38	9	2.37	0.44	4.8	0	2	3.3	0	1.5	0
1613543	34+5	34	1	5	1	34.8571	2470	0	6	2	4	2	7.393	32.9	86.7	-5	-3.3	20.2	21.2	96.7	3.5	9.8	6.3	4.5	0.37	-1.7	1	1	134.5	4.23	110.7	1.27	3.2	0.52	2	139	4.6	109	55	11	2.25	0.48	4	1	2	2.7	1	1.3	0
1614535	34+5	34	1	5	1	34.8571	1650	0	21	2	4	2	7.315	33.7	79.9	-9.6	-7.6	17	18.1	97.5	9.3	12	2.7	2.4	0.08	-0.3	2	0	136.6	3.92	110.3	1.13	4.1	0.68	2	139	4	110	31	9	3.05	0.36	5.5	0	2	3.4	0	2.1	0
1629425	34+0	34	1	0	1	34.1429	1940	0	8	2	4	2	7.316	46	59.2	-2.7	-2.2	23.8	25.2	87.7	4.3	6.2	1.9	2	1.29	0	2	0	136	4.01	108	1.35	1.9	0.48	2	138	5.3	108	61	16	2.35	0.6	4.5	0	2	3.1	0	1.4	0
1633968	32+4	32	2	4	1	32.7143	1920	0	7	2	4	2	7.402	31.4	141.7	-5.3	-3.4	19.7	20.7	99.2	8.7	12.3	3.6	3.4	0.42	-0.2	2	0	136.6	4.48	108.2	1.14	3	0.47	2	140	4.9	108	18	3	1.81	0.72	5	0	2	3.4	0	1.6	0
1634794	34+1	34	1	1	1	34.2857	2160	0	9	2	4	2	7.409	29.6	133.7	-6	-3.9	18.9	19.8	99.1	8.3	12.1	3.8	5.1	0.56	1.3	2	1	135.9	4.34	108.7	1.24	2.4	0.44	2	141	4.9	110	33	5	3.02	0.53	4.9	0	2	3.1	0	1.8	0
1636183	34+1	34	1	1	1	34.2857	2290	0	14	2	4	2	7.363	33.2	239.3	-6.6	-4.9	19	20.1	99.8	3.8	10	6.2	2.4	0.24	-3.7	1	0	133.6	4.06	110.7	1.23	1.8	0.46	2	136	4.3	107	51	6	2.73	0.61	4.3	0	2	3	0	1.3	0
1636269	34+5	34	1	5	1	34.8571	1830	0	13	2	4	2	7.383	32.9	121.3	-5.6	-3.8	19.8	20.8	98.7	8.3	14.2	5.9	4.8	0.51	-1.1	2	1	137.2	4.29	109.1	1.25	3.9	0.51	2	142	4.8	108	50	11	3.23	0.56	5.3	0	2	3.2	0	2.1	0
1638633	34+4	34	1	4	1	34.7143	1700	0	13	2	4	2	7.347	37.1	65.9	-5.4	-4.1	20.5	21.6	91.7	8.6	10.5	1.9	2.5	-0.12	0.6	2	0	137.5	4.72	108.4	1.22	4.6	0.46	2	140	4.6	109	30	9	2.68	0.72	5.1	0	2	3.2	0	1.9	0
1639031	34+6	34	1	6	1	35	2290	0	8	2	4	2	7.367	36.7	73.5	-4.4	-3	21.2	22.4	94.2	8.3	13.8	5.5	3.1	0.2	-2.3	2	0	136.9	4.6	107.3	1.22	3	0.43	2	140	4.8	105	51	10	3.12	0.88	5.2	0	2	3.5	0	1.7	0
1640981	34+2	34	1	2	1	34.4286	2220	0	16	2	4	2	7.308	36.4	59.1	-8.1	-6.6	18.4	19.5	87.9	8.9	17.6	8.7	2.4	0.19	-6.3	2	0	135.6	3.91	108.3	1.23	7.6	0.42	2	138	4.1	102	29	6	2.38	0.55	5.2	0	2	3.4	0	1.8	0
1642790	34+0	34	1	0	1	34.1429	1640	0	24	2	4	2	7.214	20.5	99.4	-19.7	-16.7	8.4	9	96.4	19.3	33.6	14.3	8.4	0.32	-5.9	2	1	135.6	3.58	107.9	1.27	17.4	0.6	2	144	3.9	102	62	28	1.98	1.02	5.7	0	2	4.1	0	1.6	0
1642791	34+0	34	1	0	1	34.1429	1850	0	22	2	4	2	7.313	35	100.1	-8.6	-7	17.9	18.9	97.2	5.6	11.1	5.5	7.8	-2.22	2.3	1	1	133.2	6.32	109.7	1.34	2.3	0.57	2	141	4.1	112	36	8	1.87	0.97	4.6	0	2	3.4	0	1.2	0
1644644	34+1	34	1	1	1	34.2857	2400	0	6	2	4	2	7.359	38.6	51.1	-3.8	-2.7	21.9	23.1	84.5	4.3	10.1	5.8	6.7	0.06	1	1	1	133.3	4.54	107	1.36	1.4	0.48	2	140	4.6	108	34	6	3.15	0.42	4.2	1	2	2.7	1	1.5	0
1645070	34+0	34	1	0	1	34.1429	2410	0	6	2	4	2	7.383	28	135.7	-8.5	-6.3	16.8	17.7	99.1	6.2	12.2	6	2.4	0.14	-3.6	1	0	133.6	6.16	110.6	1.27	4.2	0.5	2	136	6.3	107	77	8	2.42	0.8	5.4	0	2	3.5	0	1.9	0
1649118	34+3	34	1	3	1	34.5714	1770	0	16	2	4	2	7.396	28.3	79.9	-7.6	-5.1	17.5	18.4	95.9	6.3	11.5	5.2	3.3	0.37	-1.9	1	0	133.7	3.83	109.9	1.13	2.9	0.72	2	137	4.2	108	25	6	2.18	0.91	5.3	0	2	3.5	0	1.8	0
1649503	34+6	34	1	6	1	35	2030	0	5	2	4	2	7.446	23.1	146.5	-8.2	-6.1	16.1	16.8	99.4	-1	13.9	14.9	8.1	0.39	-6.8	1	1	132.9	4.41	117.8	1.06	2.3	.	2	141	4.8	111	29	5	2.28	0.67	4.8	0	2	3.2	0	1.6	0
1649504	34+6	34	1	6	1	35	2180	0	5	2	4	2	7.339	33.4	97.1	-7.9	-6.1	18.2	19.2	97.2	6.2	7.8	1.6	2.2	0.34	0.6	1	0	134.8	4.06	110.4	1.3	2.5	.	2	137	4.4	111	22	6	1.91	0.94	5.5	0	2	3.6	0	1.9	0
1586761	35+1	35	1	1	1	35.2857	2310	0	7	2	4	2	7.354	34.9	102	-6.2	-4.5	19.6	20.7	97.6	8.6	7.4	-1.2	-1.7	0.42	-0.5	1	0	134.7	4.48	106.5	1.22	2.8	.	1	133	4.9	106	34	6	2.28	0.88	5.6	0	2	3.5	0	2.1	0
1598370	35+1	35	1	1	1	35.2857	2240	0	9	2	4	2	7.324	47.5	75.5	-1.4	-1	24.9	26.4	93.7	2.1	3.1	1	3	0.15	2	2	0	137	3.95	110	1.22	1.6	0.56	2	140	4.1	112	48	6	1.96	0.53	4.2	1	2	2.8	1	1.4	0
1613292	35+0	35	1	0	1	35.1429	2370	0	7	2	4	2	7.341	36.7	68.6	-6	-4.6	20	21.2	92.5	4.4	6	1.6	2.6	0.68	1.1	1	0	134.4	3.82	109.9	1.31	2.6	0.61	2	137	4.5	111	54	12	2.4	0.28	4.5	0	2	3.1	0	1.4	0
1613955	35+3	35	1	3	1	35.5714	1760	0	7	2	4	2	7.37	29.1	112.4	-8.5	-6.1	17	17.9	98.4	5.9	9	3.1	3.6	0.66	0.5	1	0	134.4	4.74	111.5	1.08	3.4	0.47	2	138	5.4	112	40	10	2.12	0.26	5.4	0	2	2.2	1	3.2	0
1614954	35+2	35	1	2	1	35.4286	1120	1	33	2	4	2	7.386	33.6	67.6	-4.9	-3.1	20.4	21.4	93.1	6.6	12.6	6	2.8	0.44	-3.3	2	0	135.2	3.96	108.3	1.19	3.8	0.37	2	138	4.4	105	49	14	3.27	0.4	6	0	2	4	0	2	0
1616880	35+5	35	1	5	1	35.8571	1500	0	17	2	4	2	7.395	28.5	95.9	-7.6	-5.3	17.6	18.5	97.6	7.3	13.4	6.1	5	0.94	-1.1	2	1	137	4.06	112.1	1.25	3.9	0.52	2	142	5	111	45	17	2.47	0.4	5.3	0	2	3.6	0	1.7	0
1630434	35+4	35	1	4	1	35.7143	1660	0	19	2	4	2	7.448	23.2	103	-8.1	-5.2	16.2	16.9	98.4	9.8	13.8	4	1.3	0.82	-2.7	2	0	135.7	4.48	109.7	1.25	4.3	0.49	2	137	5.3	107	37	8	2.86	0.39	5.5	0	2	3.6	0	1.9	0
1648319	28+0	28	2	0	1	28.1429	1500	0	57	2	4	2	7.351	32.7	50.5	-7.6	-5.6	18.3	19.3	84.1	7.6	11.7	4.1	4.6	0.73	0.5	2	1	135.4	3.97	109.5	1.21	2.9	.	2	140	4.7	110	48	3	2.3	0.83	3.7	1	1	2.6	1	1.1	0
1649500	30+0	30	2	0	1	30.1429	1170	1	46	2	4	2	7.353	33.8	97.8	-6.9	-5.2	19	20	97.3	8.8	12	3.2	2	0.27	-1.2	2	0	137	3.43	109.2	1.3	2.6	0.5	2	139	3.7	108	23	5	2.92	1	4.8	0	2	3.2	0	1.6	0
1649501	30+0	30	2	0	1	30.1429	1320	1	46	2	4	2	7.366	35.4	113.4	-5.2	-3.7	20.4	21.5	98.3	7.7	9.6	1.9	2.4	0.23	0.5	2	0	136.6	3.67	108.5	1.26	2.6	0.47	2	139	3.9	109	19	4	2.46	0.88	4.2	1	2	2.9	1	1.3	0
1650634	30+5	30	2	5	1	30.8571	2028	0	30	2	4	2	7.274	45.8	50.5	-5.7	-5	21.4	22.8	80.2	5.7	5.6	-0.1	1.4	0.47	1.6	2	0	135.6	3.73	108.4	1.35	2.4	0.47	2	137	4.2	110	52	8	2.11	0.7	4.4	0	2	3	0	1.4	0
1651425	30+3	30	2	3	1	30.5714	1881	0	32	2	4	2	7.235	44.4	87.5	-8.7	-7.8	19	20.4	94.7	4.3	7	2.7	1.9	0.38	-0.8	2	0	135.1	4.42	111.8	1.31	2.6	0.46	2	137	4.8	111	54	13	1.77	0.57	4.3	0	2	3.1	0	1.2	0
1651565	26+4	26	2	4	1	26.7143	870	2	87	2	4	2	7.21	69	54	-0.3	-1.7	27.6	29.7	79.8	6	1.4	-4.6	3	-0.7	2	2	0	136	5.9	108	1.12	1.4	.	2	139	5.2	110	18	4	2.31	0.96	4.4	0	2	2.8	1	1.6	0
1651935	32+4	32	2	4	1	32.7143	2160	0	17	2	4	2	7.173	73.7	63.2	-1.4	-3.4	27.3	29.6	84.1	3.1	2.7	-0.4	0	0.31	0.4	2	0	136	4.19	105.6	1.18	1.3	0.39	2	136	4.5	106	33	5	2.55	0.8	4.5	0	2	2.9	1	1.6	0
1652928	33+1	33	2	1	1	33.2857	1760	0	20	2	4	2	7.346	33.9	54.7	-7.2	-5.5	18.7	19.8	86.7	6.3	9.3	3	2.5	0.47	-0.5	1	0	134.5	3.23	109.5	1.34	2.9	0.52	2	137	3.7	109	41	8	2.36	0.55	4.5	0	2	3	0	1.5	0
1653035	25+5	25	2	5	1	25.8571	885	2	79	2	4	2	7.28	38.2	45.3	-8.9	-7.4	18.1	19.3	75.6	8.1	14.9	6.8	4.8	0.09	-2.1	2	1	136.2	3.51	110.1	1.31	7.3	0.53	2	141	3.6	108	20	7	2.2	0.71	3.6	1	1	2.4	1	1.2	0
1653235	34+3	34	1	3	1	34.5714	2110	0	7	2	4	2	7.38	27.4	97.3	-9	-6.4	16.4	17.2	97.6	8.8	12.6	3.8	1.7	0.27	-2.2	1	0	134.3	3.83	109.2	1.27	5.6	0.41	2	136	4.1	107	32	9	2.76	0.67	5.1	0	2	3.4	0	1.7	0
1653378	32+0	32	2	0	1	32.1429	1730	0	25	2	4	2	7.138	76.6	93.2	-3.1	-4.2	26.2	28.5	93.7	1.9	2.8	0.9	4.6	0.31	3.7	2	1	136.4	3.59	108.3	1.36	1.1	0.54	2	141	3.9	112	35	9	3.49	0.48	4.7	0	2	3.3	0	1.4	0
1653553	34+4	34	1	4	1	34.7143	1800	0	16	2	4	2	7.352	30.1	129.5	-9	-6.6	16.8	17.7	98.8	7.8	7.2	-0.6	-0.7	1.4	-0.1	1	0	134.7	4	110.1	1.15	3.8	0.56	1	134	5.4	110	62	8	3.11	0.42	5.2	0	2	3.4	0	1.8	0
1653666	30+5	30	2	5	1	30.8571	1210	1	51	2	4	2	7.362	29.9	39.1	-8.6	-6.1	17.1	18	72.7	4	10.9	6.9	4.9	0.83	-1.9	1	1	134.1	5.87	112.9	1.15	4.7	0.4	2	139	6.7	111	61	6	2.88	0.96	4.8	0	2	3.2	0	1.6	0
1653699	34+3	34	1	3	1	34.5714	1720	0	24	2	4	2	7.239	44.5	59.1	-8.4	-7.7	19.2	20.6	85.2	9.5	15.8	6.3	2.6	-0.18	-3.6	2	0	136.4	4.98	107.6	1.21	13.1	0.42	2	139	4.8	104	113	54	3.07	0.55	4.6	0	2	3.2	0	1.4	0
1654120	32+5	32	2	5	1	32.8571	1150	1	36	2	4	2	7.309	41.4	49.7	-5.5	-4.6	21	22.3	81.2	8.5	14	5.5	5.3	0.15	-0.2	2	1	135.7	3.95	106.2	1.28	7.4	0.43	2	141	4.1	106	87	16	5.46	0.67	4.6	0	2	3.3	0	1.3	0
1654211	32+6	32	2	6	1	33	2130	0	12	2	4	2	7.316	44.9	64.3	-3.3	-2.7	23.1	24.5	90.1	3.2	4.9	1.7	3.9	0.61	2.2	2	0	135.1	4.39	108.8	1.26	1.5	0.48	2	139	5	111	42	10	2.82	0.51	4.8	0	2	3.1	0	1.7	0
1654361	34+0	34	1	0	1	34.1429	1930	0	10	2	4	2	7.445	25.7	114.1	-6.5	-3.6	17.8	18.6	98.8	6.2	14.2	8	11.3	0.36	3.3	2	1	135.7	4.14	111.7	1.15	3.7	0.46	3	147	4.5	115	61	11	4.3	0.69	4.9	0	2	3.2	0	1.7	0
1655100	34+1	34	1	1	1	34.2857	2440	0	7	2	4	2	7.394	30.4	108.4	-6.4	-4.4	18.8	19.7	98.3	3.3	10.2	6.9	4.6	0.36	-2.3	1	1	132.4	3.94	110.3	1.22	2.4	0.44	2	137	4.3	108	33	10	2.86	0.47	5.1	0	2	3.3	0	1.8	0
1655112	34+0	34	1	0	1	34.1429	2410	0	7	2	4	2	7.374	33.7	123.4	-5.6	-3.9	19.8	20.9	98.7	9.6	11.2	1.6	1.3	0.53	-0.2	2	0	137.7	4.77	108.2	1.21	1.8	0.49	2	139	5.3	108	38	10	2.78	0.95	5.8	0	2	3.9	0	1.9	0
1655133	26+2	26	2	2	1	26.4286	839	2	92	2	4	2	7.486	23.6	49.9	-5.7	-2.9	17.9	18.7	88.8	4.5	13.1	8.6	7.5	0.49	-1.1	1	1	130.5	5.01	108.1	1.05	2.6	0.65	2	138	5.5	107	96	6	2.44	0.58	3.2	1	1	2.4	1	0.8	1
1655134	26+2	26	2	2	1	26.4286	780	2	96	2	4	2	7.494	21.9	39.8	-6.6	-3.4	17	17.6	80.9	4.5	9	4.5	4.9	1.04	0.3	1	1	130.1	5.16	108.7	1.01	3.7	0.62	2	135	6.2	109	136	15	2.46	0.24	3.1	1	1	2.4	1	0.7	1
1655821	28+6	28	2	6	1	29	1405	1	1	1	4	2	7.346	41.9	38.3	-2.8	-2	23.2	24.4	69.5	1	6.8	5.8	4.1	4.97	-1.8	1	1	133.9	5.13	109.8	1.16	2	0.49	2	138	10.1	108	262	26	2.53	0.92	4.4	0	2	3.2	0	1.2	0
1657085	34+6	34	1	6	1	35	1810	0	7	2	4	2	7.424	23.6	86.6	-9.1	-5.6	15.6	16.3	97.1	7.6	14.4	6.8	4.9	1.14	-1.9	2	1	136.1	4.16	112.9	1.16	4	0.37	2	141	5.3	111	53	13	3.38	0.55	5.8	0	2	3.5	0	2.3	0
1655822	28+6	28	2	6	1	29	1440	1	42	2	4	2	7.448	28.1	43.7	-4.6	-2.4	19.7	20.5	82.5	2.4	12.3	9.9	9.4	1.12	-0.5	1	1	132.6	4.98	110.5	1.16	3	0.4	2	142	6.1	110	50	10	2.31	0.35	3.7	1	1	2.6	1	1.1	0
1655858	28+5	28	2	5	1	28.8571	1244	1	54	2	4	2	7.323	44.2	74.2	-3.2	-2.7	23.1	24.5	93.4	5.1	7.9	2.8	6	0.64	3.2	2	1	135	4.36	106.8	1.25	1.6	0.43	2	141	5	110	40	8	2.47	0.44	4.7	0	2	3.2	0	1.5	0
1656014	28+2	28	2	2	1	28.4286	1246	1	45	2	4	2	7.438	28.2	113.1	-5.2	-2.8	19.3	20.1	98.7	2.8	8.7	5.9	4.7	0.63	-1.2	1	1	133.3	4.07	111.2	1.14	1.8	0.45	2	138	4.7	110	31	6	3.85	0.67	4.4	0	2	3.2	0	1.2	0
1656614	31+5	31	2	5	1	31.8571	1470	1	33	2	4	2	7.381	37	121.7	-3.2	-2	22.2	23.3	98.7	5.3	6.8	1.5	4.4	0.48	3	2	1	136.6	4.32	109	1.27	1.3	0.51	2	141	4.8	112	17	7	2.5	0.93	4	1	2	2.8	1	1.2	0
1656615	31+5	31	2	5	1	31.8571	850	2	59	2	4	2	7.407	29.1	50.3	-6.5	-4	18.5	19.4	86.2	5	10.5	5.5	4.7	2.83	-0.8	1	1	133.3	5.87	109.8	1.16	2.2	0.39	2	138	8.7	109	139	13	2.76	0.62	5.1	0	2	3.5	0	1.6	0
1656973	34+6	34	1	6	1	35	2240	0	9	2	4	2	7.415	30	76	-5.4	-3.5	19.4	20.4	95.5	7.9	16.6	8.7	6.2	0.26	-2.5	2	1	135.8	4.94	108.5	1.14	2.3	0.46	2	142	5.2	106	41	9	3.67	0.65	5.4	0	2	3.3	0	2.1	0
1657759	36+2	36	1	2	1	36.4286	1630	0	17	2	4	2	7.316	39.6	79.2	-6	-4.9	20.4	21.6	94.5	11.4	20.6	9.2	10.9	0.27	1.7	2	1	138.1	3.53	106.3	1.26	4.7	0.44	3	149	3.8	108	30	9	2.03	0.96	5.9	0	2	3.6	0	2.3	0
1657811	23+5	23	2	5	1	23.8571	630	2	105	2	4	2	7.44	32	45	-2.5	-1.8	21.7	22.7	82.6	11	14.3	3.3	13	-1.4	4	2	1	142	5.7	115	1.51	3.4	.	3	155	4.3	119	24	8	5.59	1.11	4	1	2	2.7	1	1.3	0
1657970	34+4	34	1	4	1	34.7143	1970	0	7	2	4	2	7.365	31.6	50.2	-7.4	-5.4	18.2	19.2	84.4	11.8	14.8	3	4.3	0.33	1.3	2	1	141.7	3.97	111.7	1.17	3.1	0.44	3	146	4.3	113	31	9	7.77	0.64	6	0	2	3.8	0	2.2	0
1657971	34+4	34	1	4	1	34.7143	2000	0	7	2	4	2	7.383	29.5	84.9	-7.6	-5.2	17.7	18.6	96.4	8.7	10.3	1.6	1.9	0.27	0.3	2	0	137.1	4.63	110.7	1.23	1.9	0.42	2	139	4.9	111	31	8	2.19	0.64	5.5	0	2	3.3	0	2.2	0
1658102	36+5	36	1	5	1	36.8571	1750	0	9	2	4	2	7.45	26.4	87.4	-5.7	-2.8	18.5	19.3	97.3	3.7	11.5	7.8	2.8	-5.66	-5	1	0	130.2	10.16	108	1.02	4.1	0.4	1	133	4.5	103	59	10	6.67	0.44	4.7	0	2	2.9	1	1.8	0
1658111	32+6	32	2	6	1	33	1870	0	6	2	4	2	7.305	48.2	94	-2.4	-2.2	24.2	25.7	96.4	5.9	5.8	-0.1	2.7	0.35	2.8	2	0	138.3	3.85	108.2	1.28	1.1	0.57	2	141	4.2	111	20	6	2.13	0.73	4.9	0	2	3.4	0	1.5	0
1658112	32+6	32	2	6	1	33	2010	0	11	2	4	2	7.242	52.3	67.9	-4.9	-4.9	22.7	24.4	89.4	3.4	5.3	1.9	1.7	0.36	-0.2	2	0	137.3	3.84	111.2	1.26	1	0.48	2	139	4.2	111	33	7	2.18	0.78	4.8	0	2	3.3	0	1.5	0
1658538	32+0	32	2	0	1	32.1429	2120	0	17	2	4	2	7.375	38.9	64.9	-2.5	-1.4	23	24.2	91.9	2.6	8	5.4	5.6	0.41	0.2	2	1	138.4	4.19	112.8	1.14	1.9	0.42	2	144	4.6	113	15	6	3.9	0.61	4.5	0	2	2.9	1	1.6	0
1658863	33+2	33	2	2	1	33.4286	1466	1	31	2	4	2	7.365	39.2	118.5	-3	-2	22.6	23.8	98.5	5.3	16.4	11.1	9.3	0.43	-1.8	2	1	135.7	4.57	107.8	1.17	3.4	0.42	2	145	5	106	31	8	3.83	0.73	5.2	0	2	3.4	0	1.8	0
1660187	33+3	33	2	3	1	33.5714	1880	0	10	2	4	2	7.349	41.6	141.8	-2.7	-2	23.1	24.4	99.1	3.3	13.9	10.6	6.7	-2.22	-3.9	1	1	134.3	6.52	107.9	1.13	1.6	0.4	2	141	4.3	104	37	12	3.24	1.11	5.8	0	2	3.6	0	2.2	0
1660233	34+2	34	1	2	1	34.4286	2180	0	8	2	4	2	7.363	35.6	88.9	-5.2	-3.8	20.4	21.5	96.6	5.9	7.6	1.7	2.2	0.57	0.5	1	0	134.8	4.63	108.5	1.3	1.6	0.47	2	137	5.2	109	22	6	2.46	0.6	5	0	2	3.4	0	1.6	0
1660444	32+5	32	2	5	1	32.8571	1850	0	20	2	4	2	7.324	37	80.8	-6.9	-5.4	19.4	20.6	95	-0.5	7.6	8.1	12.5	-3.74	4.4	1	1	128.5	9.84	109.6	1.11	1.6	0.49	2	141	6.1	114	55	7	2.21	0.69	4.7	0	2	3.2	0	1.5	0
1660445	32+5	32	2	5	1	32.8571	1840	0	20	2	4	2	7.318	38.6	76.2	-6.4	-5.2	20	21.2	93.9	6.3	6	-0.3	5.4	0.87	5.7	1	1	133.6	4.93	107.3	1.17	1.5	0.43	2	139	5.8	113	48	5	2.31	0.74	4.7	0	2	3.1	0	1.6	0
1660581	34+6	34	1	6	1	35	1920	0	5	2	4	2	7.428	26.6	96.3	-6.9	-4.4	17.7	18.5	97.8	8.4	10.3	1.9	5.3	0.48	3.4	2	1	136.7	4.62	110.6	1.18	1.8	0.46	2	142	5.1	114	40	8	2.22	0.81	4.6	0	2	3	0	1.6	0
1660582	34+6	34	1	6	1	35	1950	0	5	2	4	2	7.378	31.6	77.7	-6.6	-4.7	18.8	19.8	95.3	5.6	10.2	4.6	3.7	0.68	-0.8	2	0	137.3	4.82	112.8	1.23	2.2	0.49	2	141	5.5	112	51	8	2.51	0.92	4.4	0	2	3	0	1.4	0
1661217	32+1	32	2	1	1	32.2857	1870	0	17	2	4	2	7.418	29.7	111.3	-5.4	-3.3	19.3	20.3	98.5	3.7	8.7	5	0.3	0.16	-4.6	1	0	131.7	3.94	108.6	1.2	1.6	0.41	1	132	4.1	104	51	8	2.83	0.7	4.2	1	2	2.9	1	1.3	0
1661499	33+2	33	2	2	1	33.4286	1098	1	44	2	4	2	7.493	23.4	99.6	-5.4	-2.5	18.2	18.9	98.4	10.1	9.8	-0.3	2.1	-0.02	2.3	2	0	138.9	4.32	110.7	1.31	4.2	0.49	2	141	4.3	113	30	3	11.4	1.36	5.1	0	2	3.3	0	1.8	0
1661584	27+5	27	2	5	1	27.8571	940	2	70	2	4	2	7.428	28.3	84.5	-5.8	-3.5	18.8	19.7	96.8	5	10.2	5.2	1.6	-0.01	-3.6	1	0	131.4	4.31	107.6	1.25	1.7	0.51	1	133	4.3	104	29	4	2.99	0.74	4.6	0	2	3.3	0	1.3	0
1661852	35+2	35	1	2	1	35.4286	2320	0	5	2	4	2	7.454	21.2	98.2	-9.2	-6	15	15.7	98.2	-0.1	11	11.1	5.7	0.2	-5.4	1	1	129.3	4.6	114.4	1.18	3.2	0.4	2	135	4.8	109	28	6	3.34	0.5	4.6	0	2	3	0	1.6	0
1662267	27+4	27	2	4	1	27.7143	1025	1	70	2	4	2	7.475	21	43.7	-8.2	-5.3	15.6	16.3	84.1	4.2	18.4	14.2	10.8	0.75	-3.4	2	1	136.2	4.15	116.4	0.95	3.9	0.48	3	147	4.9	113	36	16	3.91	0.78	3.9	1	1	2.6	1	1.3	0
1662268	27+4	27	2	4	1	27.7143	1104	1	87	2	4	2	7.426	23.9	77.8	-8.8	-6.2	15.8	16.6	96.1	3.1	20.2	17.1	13.8	0.65	-3.3	1	1	134.2	3.85	115.3	0.91	3.2	0.45	3	148	4.5	112	29	12	4.13	0.69	3.6	1	1	2.5	1	1.1	0
1663129	33+3	33	2	3	1	33.5714	1900	0	9	1	4	2	7.407	35.5	83.6	-2.4	-1	22.5	23.6	96.4	2.7	7.5	4.8	4.8	-0.44	0	1	1	134.2	4.94	109	1.31	3.1	0.51	2	139	4.5	109	21	4	2.38	0.85	3.8	1	1	2.5	1	1.3	0
1663742	34+6	34	1	6	1	35	1840	0	10	2	4	2	7.431	24.7	140.5	-8	-5.7	16.6	17.4	99.3	2	14.4	12.4	11.9	1	-0.5	2	1	135.1	3.6	116.5	1.31	1	0.47	3	147	4.6	116	51	11	3.42	0.73	4.9	0	2	3.5	0	1.4	0
1664053	28+6	28	2	6	1	29	1345	1	54	2	4	2	7.509	24.3	90.6	-3.8	-1	19.5	20.2	98	4.8	16.5	11.7	6.7	0.4	-5	1	1	133.3	3.9	109	1.15	3.2	0.35	2	140	4.3	104	52	7	2.86	0.86	4.5	0	2	3.1	0	1.4	0
1664141	33+3	33	2	3	1	33.5714	2010	0	12	2	4	2	7.426	38	100.8	0.6	1.5	25.2	26.4	98	3.8	10.8	7	8.5	0.74	1.5	1	1	134.5	4.06	105.5	1.31	2.5	0.55	2	143	4.8	107	33	4	3.6	0.77	5.5	0	2	3.9	0	1.6	0
1664183	29+3	29	2	3	1	29.5714	1330	1	47	2	4	2	7.458	27.1	114.9	-4.8	-2.4	19.4	20.2	98.8	6.8	13.6	6.8	5	0.22	-1.9	1	1	133	4.28	106.9	1.31	3.3	0.38	2	138	4.5	105	28	8	1.9	0.68	4	1	2	2.9	1	1.1	0
1664620	32+4	32	2	4	1	32.7143	2124	0	8	2	4	2	7.253	37.1	88.5	-10.9	-9.4	16.5	17.7	95.3	6.8	15.5	8.7	5.3	-1.82	-3.3	1	1	134.7	5.42	111.3	1.21	5.3	0.49	2	140	3.6	108	32	9	1.98	0.96	5.5	0	2	3.6	0	1.9	0
1664621	32+4	32	2	4	1	32.7143	1353	1	22	2	4	2	7.32	20.3	207.6	-15.8	-12.6	10.5	11.2	99.7	14	19.5	5.5	0.8	-0.07	-4.6	2	0	136.2	3.37	111.6	1.31	11.7	0.51	2	137	3.3	107	27	8	1.53	0.77	5.2	0	2	3.4	0	1.8	0
1664625	31+4	31	2	4	1	31.7143	1786	0	20	2	4	2	7.402	27.9	90.7	-7.5	-5.2	17.5	18.4	97.2	7.6	12.5	4.9	4.7	0.46	-0.2	2	1	136.3	4.04	111.2	1.2	4.6	0.48	2	141	4.5	111	21	6	2.33	1.01	4.9	0	2	3.4	0	1.5	0
1664674	32+0	32	2	0	1	32.1429	2130	0	15	2	4	2	7.308	41.8	105.4	-5.4	-4.5	21.1	22.4	97.5	4.9	13.9	9	12	0.62	3.1	2	1	135	4.08	108.9	1.22	2	0.45	3	147	4.7	112	34	7	3.18	1.09	5.9	0	2	3.6	0	2.3	0
1665024	29+1	29	2	1	1	29.2857	780	2	62	2	4	2	7.425	19.6	134.9	-11.6	-7.8	13	13.6	99.2	8.8	23	14.2	5.6	0.21	-8.5	1	1	134.4	4.69	112.5	1.18	11	0.42	2	140	4.9	104	85	11	4.79	0.5	4.3	0	2	2.9	1	1.4	0
1665852	35+3	35	1	3	1	35.5714	1717	0	18	2	4	2	7.476	20.8	110.9	-8.3	-4.3	15.5	16.2	98.8	6.9	16.5	9.6	6.3	0.43	-3.2	2	1	135.7	4.07	113.2	1.14	6.2	0.32	2	142	4.5	110	33	4	3.57	0.77	5.5	0	2	3.4	0	2.1	0
1665329	31+5	31	2	5	1	31.8571	1005	1	50	2	4	2	7.492	26.2	138.7	-3.3	-1.7	20.2	21	99.4	-3.7	4.8	8.5	8.6	0.18	0.1	1	1	128.4	4.12	111.9	1.29	2.1	.	2	137	4.3	112	57	8	8.57	0.76	4.8	0	2	3.3	0	1.5	0
1666958	32+6	32	2	6	1	33	1870	0	8	2	4	2	7.354	38.1	56.3	-4.4	-3.2	21.4	22.6	87.7	8.2	9.6	1.4	3.4	0.65	2	2	0	137.6	4.65	108	1.24	2.6	.	2	141	5.3	110	43	8	3.41	0.43	4.7	0	2	3	0	1.7	0
1667462	34+1	34	1	1	1	34.2857	1980	0	7	2	4	2	7.427	28.7	121.9	-5.5	-3.2	19.1	20	98.9	7.7	9.9	2.2	2.1	-0.12	-0.1	2	0	138.9	3.32	112.1	1.13	2.4	0.43	2	141	3.2	112	29	3	8.25	0.59	5.2	0	2	3.4	0	1.8	0
1667463	34+1	34	1	1	1	34.2857	2080	0	7	2	4	2	7.429	39.6	60	1.9	2.5	26.5	27.7	91.2	-0.1	0.5	0.6	2	0.21	1.4	2	0	136	3.59	109.6	1.24	2.4	0.47	2	138	3.8	111	14	2	1.18	0.57	3.1	1	1	2	1	1.1	0
1666667	35+5	35	1	5	1	35.8571	2450	0	8	2	4	2	7.42	26.2	98.6	-7.6	-5	17.2	18	97.9	6.8	12.8	6	2.3	-0.08	-3.7	1	0	133.7	5.38	109.7	1.02	3.5	0.38	2	136	5.3	106	49	10	5.69	0.61	4.8	0	2	3.1	0	1.7	0
1666133	31+6	31	2	6	1	32	1774	0	15	2	4	2	7.357	37.3	130.4	-4.7	-3.4	21.1	22.2	98.8	2.8	11.9	9.1	7.4	1.04	-1.7	1	1	132.6	5.36	108.7	1.12	1.1	0.79	2	140	6.4	107	50	14	2.16	0.59	4.8	0	2	3.1	0	1.7	0
1666134	31+6	31	2	6	1	32	1473	1	25	2	4	2	7.386	37.3	95.8	-2.7	-1.5	22.6	23.7	97.4	3.1	9.4	6.3	6.4	1.06	0.1	1	1	132.6	5.14	106.9	1.1	3	0.8	2	139	6.2	107	42	10	2.41	0.45	5.1	0	2	3.5	0	1.6	0
1667464	34+1	34	1	1	1	34.2857	1520	0	26	2	4	2	7.459	41.8	75.2	5.8	5.9	29.9	31.2	95.6	-4.1	-2.9	1.2	4.4	0.43	3.2	2	1	136.6	3.87	110.8	1.21	2.2	.	2	141	4.3	114	17	2	2.22	0.85	5.2	0	2	3.5	0	1.7	0
1668602	28+6	28	2	6	1	29	1409	1	51	2	4	2	7.483	25.8	140.8	-4.2	-1.8	19.5	20.3	99.4	3.4	11.5	8.1	3.6	0.26	-4.5	1	0	131.4	4.44	108.5	1.26	2.6	0.5	2	135	4.7	104	24	5	3.04	0.71	4.7	0	2	3.1	0	1.6	0
1669045	29+3	29	2	3	1	29.5714	1500	0	47	2	4	2	7.086	73.4	49.3	-7.9	-8.9	22.2	24.5	67.5	7.9	12.8	4.9	-0.6	0.12	-5.5	2	0	137.6	3.98	107.5	1.05	5.1	0.69	2	137	4.1	102	55	7	2.38	0.89	4.4	0	2	2.5	1	1.9	0
1669326	29+0	29	2	0	1	29.1429	2040	0	7	2	4	2	7.468	21	116.4	-8.6	-5.3	15.4	16	98.9	7.7	14.6	6.9	2.7	0.22	-4.2	1	0	134.3	4.68	111.2	1.22	6.5	0.43	2	137	4.9	107	47	13	4.68	0.56	6.1	0	2	3.9	0	2.2	0
1669384	34+0	34	1	0	1	34.1429	2180	0	6	2	4	2	7.391	36.9	101.4	-2.6	-1.4	22.6	23.7	97.8	-1	11.4	12.4	10.2	0.56	-2.2	1	1	133.8	4.44	112.2	1.23	1.7	0.45	2	144	5	110	18	3	2.6	0.94	4.7	0	2	3.1	0	1.6	0
1669386	34+0	34	1	0	1	34.1429	1950	0	6	2	4	2	7.431	32.8	112.3	-2.6	-1	22	23	98.6	3.4	14	10.6	12.2	-0.46	1.6	1	1	133.8	5.96	108.4	1.26	2.9	0.5	3	146	5.5	110	23	5	1.97	0.78	4.6	0	2	3.1	0	1.5	0
1669712	36+1	36	1	1	1	36.2857	2260	0	5	2	4	2	7.385	30.3	99.8	-7	-4.9	18.3	19.2	97.8	5.4	10.7	5.3	5.8	0.57	0.5	2	1	136.2	4.53	112.5	1.18	3.3	0.46	2	142	5.1	113	41	6	3.18	0.74	4.6	0	2	3.1	0	1.5	0
1670005	36+1	36	1	1	1	36.2857	2420	0	26	2	4	2	7.404	30.3	128.3	-5.9	-3.8	19.1	20	99	7.7	14.9	7.2	6.8	0.41	-0.4	2	1	136.2	3.99	109.4	1.3	4	0.45	2	143	4.4	109	25	5	2.34	0.71	5.3	0	2	3.6	0	1.7	0
1670566	33+3	33	2	3	1	33.5714	1441	1	23	2	4	2	7.344	33.7	82.4	-7.4	-5.9	18.5	19.6	95.6	6	10.5	4.5	4.4	0.11	-0.1	2	1	136.6	3.39	112.1	1.54	5.4	0.62	2	141	3.5	112	15	4	0.58	0.25	2.2	1	1	1.4	1	0.8	1
1670870	34+3	34	1	3	1	34.5714	1830	0	8	2	4	2	7.459	26.7	122.5	-5	-2.5	19.1	19.9	99	7.5	9.9	2.4	7.1	1.37	4.7	1	1	133.9	5.03	107.3	1.19	2.2	0.7	2	141	6.4	112	31	7	2.75	0.97	5.4	0	2	3.7	0	1.7	0
1671725	36+5	36	1	5	1	36.8571	2170	0	7	2	4	2	7.434	24	214.7	-8.3	-5.3	16.2	16.9	99.8	7.7	11.8	4.1	2.5	0.26	-1.6	2	0	136.5	4.64	112.6	1.14	3.2	0.36	2	139	4.9	111	30	4	3.27	0.6	4.8	0	2	3.1	0	1.7	0
1671726	36+5	36	1	5	1	36.8571	1780	0	7	2	4	2	7.413	31	104.7	-4.9	-2.8	19.9	20.9	98.2	9	11.1	2.1	2.3	-0.91	0.2	2	0	137.7	5.61	108.8	1.18	2.7	0.43	2	140	4.7	109	23	3	2.72	0.51	5	0	2	3	0	2	0
1672492	33+6	33	2	6	1	34	2460	0	5	2	4	2	7.275	47.6	53.6	-4.7	-4.4	22.4	23.8	82.7	7.5	11.6	4.1	-0.1	0.04	-4.2	2	0	138.1	4.16	108.2	1.32	2.8	0.5	2	138	4.2	104	48	9	2.97	0.62	4.9	0	2	3.2	0	1.7	0
1672736	38+0	38	0	0	1	38.1429	2465	0	12	2	4	2	7.443	26.8	101.8	-5.9	-3.7	18.5	19.3	98.2	-0.3	17.5	17.8	13.5	0.67	-4.3	1	1	129.5	3.73	111.3	1.29	5.3	0.46	2	143	4.4	107	23	7	3.09	0.66	5.1	0	2	3.5	0	1.6	0
1672992	30+4	30	2	4	1	30.7143	1590	0	26	2	4	2	7.385	34	55.8	-4.8	-3.2	20.5	21.6	88.5	-0.9	11.5	12.4	8.8	0.52	-3.6	1	1	133.2	4.28	113.6	1.16	2.3	0.34	2	142	4.8	110	55	15	3.58	0.96	5.1	0	2	3.1	0	2	0
1673418	34+4	34	1	4	1	34.7143	2490	0	5	2	4	2	7.357	39.7	118.8	-3.2	-2.2	22.5	23.7	98.5	0.3	12.5	12.2	10.6	0.93	-1.6	1	1	134.4	4.37	111.6	1.22	1.6	0.44	2	145	5.3	110	48	8	2.78	0.55	4.9	0	2	3.2	0	1.7	0
1673634	33+4	33	2	4	1	33.7143	1920	0	11	2	4	2	7.21	65	41	-1.9	-4	26	28	63.8	-2	-5	-3	-3	-1.2	0	2	0	136	5.2	112	1.25	1.7	.	1	133	4	112	48	10	3	0.7	4.9	0	2	3.3	0	1.6	0
1673761	33+4	33	2	4	1	33.7143	2220	0	9	2	4	2	7.286	49.1	80.2	-3.3	-3.1	23.6	25.1	94	8.1	9.4	1.3	3.3	0.2	2	2	0	137.7	3.8	106	1.37	1.8	0.52	2	141	4	108	21	8	3.02	0.58	5.5	0	2	3.6	0	1.9	0
1673819	30+4	30	2	4	1	30.7143	1370	1	37	2	4	2	7.319	40	94.1	-5.7	-4.6	20.7	21.9	96.6	7.4	7.3	-0.1	4.5	0.48	4.6	2	1	135.5	3.82	107.4	1.3	2.2	0.45	2	140	4.3	112	80	13	3.1	0.52	4.9	0	2	3.2	0	1.7	0
1673835	30+4	30	2	4	1	30.7143	1440	1	37	2	4	2	7.273	47.4	66.2	-5	-4.4	22.1	23.6	89.7	-4.8	3.9	8.7	9.5	0.29	0.8	1	1	129.5	3.51	112.2	1.2	1.9	0.36	2	139	3.8	113	72	13	2.98	0.55	4.5	0	2	3	0	1.5	0
1674183	32+4	32	2	4	1	32.7143	1843	0	21	2	4	2	7.21	51	11	-7.5	-8.2	20.4	22	7.4	3.6	8.6	5	11	-2.1	6	1	1	131	7.3	107	1.29	4.2	.	2	142	5.2	113	46	5	4.27	0.69	4.7	0	2	2.9	1	1.8	0
1674184	32+4	32	2	4	1	32.7143	1750	0	21	2	4	2	7.18	62	57	-5.3	-6.2	23.1	25	80.8	2.9	4.9	2	9	-0.9	7	1	1	129	7.4	103	1.23	0.6	.	2	138	6.5	110	27	6	6.18	0.62	5.1	0	2	3.3	0	1.8	0
1674436	29+5	29	2	5	1	29.8571	1495	1	40	2	4	2	7.19	68	34	-2.2	-5	26	28.1	49.4	0	6	6	8	-1.7	2	1	1	129	6	103	1.31	1.7	.	2	137	4.3	105	33	7	3.63	0.55	5	0	2	3.4	0	1.6	0
1674624	31+1	31	2	1	1	31.2857	1670	0	25	2	4	2	7.29	41	34	-6.9	-6.4	19.7	21	57.1	8.3	11.3	3	9	-1.1	6	1	1	130	6.4	102	1.17	6.4	.	2	139	5.3	108	60	8	4.13	0.48	5.4	0	2	3.7	0	1.7	0
1674638	35+4	35	1	4	1	35.7143	2470	0	5	2	4	2	7.29	45	129	-5	-5.1	21.6	23	98.6	-3.6	8.4	12	15	-6.5	3	1	1	126	10.8	108	1.11	.	.	2	141	4.3	111	26	7	2.47	0.5	4.9	0	2	3.3	0	1.6	0
1674748	34+6	34	1	6	1	35	1800	0	12	2	4	2	7.362	33.9	102.4	-6.3	-4.5	19.4	20.5	97.7	7.3	8.6	1.3	4.8	0.58	3.5	2	1	138.2	4.12	111.5	1.21	2.6	0.45	2	143	4.7	115	28	6	2.45	0.81	5.3	0	2	3.4	0	1.9	0
1674852	36+4	36	1	4	1	36.7143	2470	0	5	2	4	2	7.358	26.5	116.5	-10.7	-8.1	15	15.8	98.5	9	17	8	8.1	0.6	0.1	2	1	135.9	4.3	111.9	1.29	5.1	0.58	2	144	4.9	112	28	6	2.05	0.96	5.2	0	2	3.4	0	1.8	0
1674854	36+4	36	1	4	1	36.7143	2110	0	5	2	4	2	7.31	34.3	119.8	-9.1	-7.3	17.4	18.5	98.3	10.6	16.6	6	7.9	0.58	1.9	2	1	138.1	4.22	110.1	1.25	3.1	0.58	3	146	4.8	112	33	6	2.16	1.03	5.5	0	2	3.5	0	2	0
1674989	36+2	36	1	2	1	36.4286	1580	0	21	2	4	2	7.375	27	210.7	-9.6	-6.9	15.9	16.7	99.8	11.2	10.1	-1.1	3.6	0.03	4.7	2	0	137.4	3.97	110.3	1.2	3.3	0.47	2	141	4	115	35	7	2.27	0.83	5.2	0	2	3.6	0	1.6	0
1675003	36+2	36	1	2	1	36.4286	1270	1	71	2	4	2	7.393	32	150.8	-5.5	-3.8	19.7	20.7	99.3	6.9	8.3	1.4	4.4	0.21	3	1	1	134.6	3.59	108	1.28	1.8	0.52	2	139	3.8	111	176	106	1.79	1.2	4.4	0	2	2.4	1	2	0
1675405	33+4	33	2	4	1	33.7143	1870	0	22	2	4	2	7.419	28.5	69	-6.1	-3.9	18.6	19.5	94.2	5.6	13.4	7.8	7.1	0.37	-0.7	1	1	131.9	5.13	107.7	1.1	3.4	0.39	2	139	5.5	107	23	7	3.82	0.61	5.1	0	2	3.4	0	1.7	0
1675702	36+1	36	1	1	1	36.2857	2380	0	11	2	4	2	7.269	39.8	65.2	-8.8	-7.5	18.4	19.6	89.5	9.3	15.6	6.3	1.9	0.24	-4.4	2	0	135.1	3.66	107.4	1.32	5.5	0.53	2	137	3.9	103	47	11	2.67	0.75	4.7	0	2	3.3	0	1.4	0
1675823	34+4	34	1	4	1	34.7143	2310	0	5	2	4	2	7.402	29.8	105.6	-6.3	-4.2	18.7	19.6	98.2	8.7	11.3	2.6	2.2	0.16	-0.4	2	0	136.8	4.44	109.4	1.33	2.5	0.48	2	139	4.6	109	24	9	2.6	0.99	4.7	0	2	3.2	0	1.5	0
1675824	34+3	34	1	3	1	34.5714	2170	0	5	2	4	2	7.392	29.9	84.1	-6.9	-4.9	18.3	19.2	96.4	6.2	12.7	6.5	5.6	0.44	-0.9	1	1	133.4	4.46	108.9	1.25	2.6	0.41	2	139	4.9	108	36	9	2.29	0.71	4.9	0	2	3.3	0	1.6	0
1676073	36+3	36	1	3	1	36.5714	2456	0	13	2	4	2	7.348	27.1	66	-10.9	-7.9	15.1	15.9	92.1	3.5	13.9	10.4	4.4	0.97	-6	1	1	132.6	4.63	114	1.07	5.8	0.33	2	137	5.6	108	102	34	6.44	0.48	5.9	0	2	3.8	0	2.1	0
1676899	30+4	30	2	4	1	30.7143	1540	0	41	2	4	2	7.04	70	45	-11.7	-12.7	18.9	21	57.1	10.7	15.1	4.4	1.9	0.25	-2.5	1	0	134.1	4.05	104.5	1.13	7.1	.	2	136	4.3	102	55	6	2.02	0.82	3.9	1	1	2.7	1	1.2	0
1676948	35+0	35	1	0	1	35.1429	2170	0	11	2	4	2	7.317	34.8	90.4	-8.4	-6.7	18	19	96.3	8.7	13	4.3	10	0.7	5.7	2	1	136	4.3	109.3	1.21	2.5	0.44	3	146	5	115	47	7	3.12	0.81	5.6	0	2	3.6	0	2	0
1677165	32+4	32	2	4	1	32.7143	2070	0	20	2	4	2	7.38	33.8	91.2	-5.2	-3.6	20.1	21.2	97	8.4	10.9	2.5	4.7	0.34	2.2	2	1	137.3	3.76	108.8	1.24	1.9	0.48	2	142	4.1	111	27	7	3.02	0.51	4.7	0	2	3	0	1.7	0
1677166	32+4	32	2	4	1	32.7143	1740	0	20	2	4	2	7.383	30.9	165.5	-6.8	-4.6	18.6	19.5	99.5	11.2	10.4	-0.8	3.4	0.28	4.2	2	0	138.6	3.72	108.8	1.23	2.6	0.46	2	142	4	113	19	3	2.42	0.69	5	0	2	3.2	0	1.8	0
1677247	30+4	30	2	4	1	30.7143	1626	0	31	2	4	2	7.401	29	68.5	-6.9	-4.5	18.2	19.1	93.8	9.2	9.8	0.6	4.4	0.71	3.8	2	1	137.6	3.79	110.2	1.14	2.4	0.58	2	142	4.5	114	42	7	3.11	0.8	4.6	0	2	3.1	0	1.5	0
1677817	28+1	28	2	1	1	28.2857	1120	1	61	2	4	2	7.392	26.5	77.4	-8.9	-6.5	16.3	17.1	95.5	5.7	11.7	6	5.3	-0.09	-0.7	1	1	132.7	4.59	110.7	1.23	7.6	0.46	2	138	4.5	110	29	5	2.84	0.83	3.7	1	1	2.4	1	1.3	0
1677834	33+0	33	2	0	1	33.1429	2430	0	4	1	4	2	7.126	26.5	50.4	-20.7	-18.4	8.8	9.6	73.7	15	25.2	10.2	6.2	0.12	-4	2	1	135.8	3.08	112	1.14	16.6	0.53	2	142	3.2	108	120	16	2.11	0.57	4	1	2	2.5	1	1.5	0
1678007	35+0	35	1	0	1	35.1429	2080	0	11	2	4	2	7.347	31	68.7	-8.8	-6.4	17.1	18.1	92.8	12.6	17.9	5.3	6.1	1.01	0.8	2	1	135.9	4.39	106.2	1.09	6.1	0.36	2	142	5.4	107	71	12	3.03	0.66	5.9	0	2	3.4	0	2.5	0
1678192	27+0	27	2	0	1	27.1429	1045	1	2	1	4	2	7.36	40.2	76.3	-2.8	-1.8	22.9	24.2	94.6	-1.4	10.1	11.5	8.1	0.54	-3.4	1	1	130.9	4.56	109.4	1.16	1.1	0.45	2	139	5.1	106	57	9	2.62	0.89	4.1	1	2	2.9	1	1.2	0
1678308	35+6	35	1	6	1	36	1754	0	140	1	4	2	7.407	28.3	87.4	-6.9	-4.5	18	18.9	96.9	2.7	17	14.3	19.2	-5.37	4.9	1	1	128.8	10.17	108.1	1.03	5.8	0.37	3	148	4.8	113	49	8	4.68	0.57	5.8	0	2	3.9	0	1.9	0
1678394	35+5	35	1	5	1	35.8571	2310	0	35	2	4	2	7.279	37.1	127.1	-9.5	-8	17.5	18.7	98.4	3.5	11.5	8	15.7	0.56	7.7	1	1	133.3	3.64	112.3	1.29	2.4	0.43	3	149	4.2	120	57	9	3.89	0.67	4.9	0	2	3.3	0	1.6	0
1678523	32+2	32	2	2	1	32.4286	1324	1	47	2	4	2	7.136	42.1	76	-15	-13.9	14.3	15.6	90	9.9	24.7	14.8	9.5	0.7	-5.3	1	1	132.5	3.3	108.3	1.14	15.3	0.43	2	142	4	103	496	68	2.57	0.47	3.7	1	1	2.4	1	1.3	0
1678629	34+2	34	1	2	1	34.4286	2350	0	13	2	4	2	7.386	27.7	168.8	-8.6	-6.1	16.7	17.6	99.5	1	12.3	11.3	17.7	0.64	6.4	1	1	130.3	3.76	112.6	1.14	3	0.37	3	148	4.4	119	27	7	3.58	0.62	5.3	0	2	3.5	0	1.8	0
1678998	33+0	33	2	0	1	33.1429	1730	0	29	2	4	2	7.496	21.5	102.6	-6.8	-3.3	16.7	17.4	98.6	11.1	16.3	5.2	4.1	0.15	-1.1	2	1	137.9	4.55	110.1	1.11	7.2	0.48	2	142	4.7	109	40	12	4.08	0.61	4.8	0	2	3.2	0	1.6	0
1679201	35+0	35	1	0	1	35.1429	2390	0	13	2	4	2	7.534	17.9	74.9	-7.7	-4	15.2	15.8	96.9	10.9	12.8	1.9	2.5	0.23	0.6	1	0	134.5	4.47	108.4	1.17	4.9	0.47	2	137	4.7	109	36	10	3.37	0.63	4.5	0	2	3.1	0	1.4	0
1679823	32+5	32	2	5	1	32.8571	1925	0	18	2	4	2	7.344	37.5	55.3	-5.3	-4	20.6	21.8	86.8	2.1	10.4	8.3	12.6	0.48	4.3	2	1	135.4	3.62	112.7	1.21	3.1	0.43	3	148	4.1	117	39	5	3.26	0.9	5.4	0	2	3.2	0	2.2	0
1680195	26+3	26	2	3	1	26.5714	960	2	1	1	4	2	7.06	18	52	-25.2	-23.4	5.1	5.7	67.8	15.9	25.9	10	14	-6.4	4	1	1	128	11.3	107	1.08	3.7	.	2	142	4.9	111	33	8	2.41	0.94	3.9	1	1	2.9	1	1	0
1680484	36+5	36	1	5	1	36.8571	2340	0	5	2	4	2	7.416	24.7	97.9	-8.8	-5.5	16	16.8	97.9	10.9	16	5.1	16.2	0.99	11.1	2	1	135.8	5.31	108.9	1.17	3.1	0.46	3	152	6.3	120	79	12	3.57	0.82	5.3	0	2	3.7	0	1.6	0
1680686	36+5	36	1	5	1	36.8571	2390	0	8	2	4	2	7.35	31.8	88.3	-8.2	-6	17.7	18.7	96.4	17.7	12.3	-5.4	0.7	0.66	6.1	2	0	137.3	5.54	101.9	1.14	4.2	0.48	2	138	6.2	108	43	10	4.08	0.57	5.1	0	2	3.5	0	1.6	0
1680687	36+5	36	1	5	1	36.8571	1900	0	8	2	4	2	7.39	33.8	113.6	-4.6	-2.8	20.6	21.7	98.5	-16	12.4	28.4	18.1	-5.09	-10.3	1	1	125.9	10.89	121.3	0.61	3.4	0.28	2	144	5.8	111	66	11	5.72	0.6	5.9	0	2	3.8	0	2.1	0
1680885	36+2	36	1	2	1	36.4286	2470	0	14	2	4	2	7.328	40	85.4	-5	-4	21.2	22.4	95.7	13.9	10.8	-3.1	1	0.11	4.1	2	0	139	3.99	103.9	1.25	2.5	0.5	2	140	4.1	108	41	6	3.2	0.66	5.2	0	2	3.1	0	2.1	0
1681028	35+5	35	1	5	1	35.8571	2350	0	6	2	4	2	7.401	29.2	100.4	-6.8	-4.9	18.3	19.2	97.9	7.9	11.7	3.8	4	0.01	0.2	2	0	136	3.99	109.8	1.35	3.1	0.59	2	140	4	110	35	8	2.68	0.74	4.9	0	2	3.2	0	1.7	0
1682245	34+5	34	1	5	1	34.8571	2100	0	5	2	4	2	7.489	21.1	107.5	-7.4	-4	16.2	16.9	98.7	7.5	15.8	8.3	3.9	0.76	-4.4	1	0	134.1	5.04	110.4	1.3	2.9	0.49	2	138	5.8	106	21	12	8.59	0.91	5.9	0	2	3.8	0	2.1	0
1681583	27+5	27	2	5	1	27.8571	915	2	84	2	4	2	7.22	48	34	-8.1	-8.4	19.6	21.1	51.6	14.4	16.4	2	8	-0.9	6	1	1	132	6.3	98	1.39	10.3	.	2	140	5.4	104	79	11	2.03	0.77	4.6	0	2	2.9	1	1.7	0
1682185	33+2	33	2	2	1	33.4286	1970	0	11	2	4	2	7.315	50.9	39.1	-0.2	-0.5	26.2	27.8	68.1	7.6	3.8	-3.8	0.8	0.39	4.6	1	0	133.2	4.51	99.4	1.5	2.9	0.61	1	134	4.9	104	32	11	2.41	0.76	4.9	0	2	3.2	0	1.7	0
1682687	36+1	36	1	1	1	36.2857	1720	0	15	2	4	2	7.316	38.8	65.9	-6.4	-5.2	20	21.2	91	10.8	10	-0.8	4.2	0.57	5	2	1	138.8	4.63	108	1.29	2.5	0.45	2	143	5.2	113	21	2	1.87	0.91	5.1	0	2	3.5	0	1.6	0
1683046	33+3	33	2	3	1	33.5714	2060	0	7	2	4	2	7.378	34.5	80.8	-5	-3.3	20.5	21.5	95.7	3.6	11.5	7.9	4.6	0.5	-3.3	1	1	134.4	4.6	110.3	1.12	3.4	0.42	2	139	5.1	107	30	7	3.13	0.43	5.4	0	2	3.5	0	1.9	0
1683057	35+0	35	1	0	1	35.1429	1720	0	15	2	4	2	7.41	23	46	-10	-7.3	14.6	15.3	82.1	11.4	16.4	5	11	-1.5	6	1	1	133	6.8	107	1.04	4.3	.	2	144	5.3	113	95	7	4.29	0.63	4.8	0	2	3.2	0	1.6	0
1683277	34+0	34	1	0	1	34.1429	2188	0	19	2	4	2	7.37	43	28	-0.4	-0.6	24.9	26.2	50.4	0.1	3.1	3	6	-2.1	3	1	1	134	6.8	109	1.19	1.8	.	2	140	4.7	112	91	10	2.46	0.42	4.1	1	2	2.8	1	1.3	0
1683516	33+5	33	2	5	1	33.8571	2343	0	19	2	4	2	7.406	23.8	53.4	-9.9	-6.8	15.1	15.8	88.4	9	14.9	5.9	10.2	-2.35	4.3	1	1	127.8	6.75	103.7	1.16	3.6	0.45	2	138	4.4	108	72	7	3.75	0.57	4.8	0	2	3	0	1.8	0
1683567	22+3	22	2	3	1	22.5714	595	2	1	1	4	2	7.457	21.9	75.3	-8.5	-5.5	15.6	16.3	96.1	7.5	15.4	7.9	15.2	0.49	7.3	1	1	133.8	3.71	110.7	1.14	4.2	0.46	3	149	4.2	118	230	12	1.91	0.66	3	1	1	2.3	1	0.7	1
1683764	29+4	29	2	4	1	29.7143	935	2	57	2	4	2	7.335	31.8	100.5	-9	-6.8	17.1	18.1	97.4	7.2	16.9	9.7	9.3	0.38	-0.4	1	1	133.7	3.62	109.4	1.13	10.6	0.38	2	143	4	109	43	8	2.15	0.49	4.9	0	2	3.3	0	1.6	0
1684063	35+5	35	1	5	1	35.8571	1820	0	5	2	4	2	7.435	26.3	86	-6.7	-4	17.8	18.7	97.1	9.1	16.2	7.1	6.4	0.39	-0.7	2	1	140.6	4.81	113.7	1.2	3.1	0.44	3	147	5.2	113	66	10	4.99	0.56	5.8	0	2	3.7	0	2.1	0
1684365	32+2	32	2	2	1	32.4286	2320	0	35	2	4	2	7.44	32	89	-2.5	-1.3	21.7	22.7	97.2	8.3	6.3	-2	6	0.6	8	1	1	133	3.8	103	1.33	1.8	.	2	139	4.4	111	26	7	2.3	0.5	3.3	1	1	2.2	1	1.1	0
1685518	30+5	30	2	5	1	30.8571	1656	0	28	2	4	2	7.35	45	126	-0.8	-1.1	24.8	26.2	98.7	4.2	4.2	0	6	0.4	6	1	1	133	3.9	104	1.23	1.4	.	2	139	4.3	110	21	3	3.24	0.48	4.1	1	2	2.9	1	1.2	0
1685818	26+1	26	2	1	1	26.2857	800	2	103	2	4	2	7.191	61	107.9	-4.9	-5.5	23.6	25.4	96.5	-1.2	5.4	6.6	6.5	0.35	-0.1	1	1	134.5	3.95	112.1	1.21	1.5	0.72	2	141	4.3	112	51	4	2.47	0.65	3.6	1	1	2.2	1	1.4	0
1686445	29+2	29	2	2	1	29.4286	1475	1	42	2	4	2	7.409	22.4	103.9	-10.6	-7.3	14.3	15	98.2	11.9	11.7	-0.2	3.4	0.07	3.6	2	0	143.6	4.53	117.4	1.19	2.4	0.56	3	147	4.6	121	35	9	11.73	0.73	5.7	0	2	3.5	0	2.2	0
1686527	26+2	26	2	2	1	26.4286	1015	1	70	2	4	2	7.426	21.7	180.3	-10.2	-7.6	14.4	15.1	99.7	4.6	10.6	6	6.4	-0.39	0.4	2	1	143.6	5.29	124.6	1.13	3.3	0.68	3	150	4.9	125	40	6	8.38	0.6	4.7	0	2	3.2	0	1.5	0
1686659	31+4	31	2	4	1	31.7143	1263	1	40	2	4	2	7.373	33.7	92.2	-5.7	-4	19.8	20.8	97	9.8	11.2	1.4	1.1	0.38	-0.3	2	0	136.9	3.92	107.3	1.27	2	0.6	2	138	4.3	107	25	13	3.54	0.9	5.1	0	2	3.4	0	1.7	0
1686872	35+5	35	1	5	1	35.8571	2470	0	11	2	4	2	7.332	40.2	78.3	-4.7	-3.6	21.5	22.7	94.5	2.2	8.5	6.3	5.4	0.39	-0.9	1	1	133.6	3.81	109.9	1.31	2.3	0.48	2	139	4.2	109	34	5	2.2	0.59	4.9	0	2	3.2	0	1.7	0
1687099	28+6	28	2	6	1	29	1320	1	45	2	4	2	7.361	24	70.5	-12	-8.6	13.7	14.4	93.8	3.3	13.3	10	6.2	-0.52	-3.8	1	1	126.8	9.42	109.8	1.11	7.3	0.42	1	133	8.9	106	164	12	2.8	0.73	5.6	0	2	3.8	0	1.8	0
1687496	29+3	29	2	3	1	29.5714	1435	1	41	2	4	2	7.39	28.8	59.4	-7.6	-5.3	17.6	18.5	90.6	8.8	8.4	-0.4	3.8	0.5	4.2	2	0	136.2	3.8	109.8	1.23	1.5	0.53	2	140	4.3	114	30	3	2.41	0.67	4.4	0	2	3.1	0	1.3	0
1687534	25+6	25	2	6	1	26	890	2	88	2	4	2	7.258	23.7	54.2	-16.7	-14	10.7	11.4	83.7	13.3	20.3	7	5.9	0.29	-1.1	1	1	133.1	4.01	109.1	1.31	12.8	0.6	2	139	4.3	108	122	11	1.2	0.59	2.8	1	1	2	1	0.8	1
1689220	32+5	32	2	5	1	32.8571	1811	0	18	2	4	2	7.34	35.1	98.5	-6.9	-5.3	19.1	20.2	97.3	8.4	6.9	-1.5	2.7	0.27	4.2	2	0	137.3	3.83	109.8	1.26	1.7	0.59	2	140	4.1	114	25	7	3.63	0.59	4.7	0	2	3	0	1.7	0
1690117	35+4	35	1	4	1	35.7143	1580	0	16	2	4	2	7.393	27	96.1	-8.6	-5.7	16.6	17.4	97.6	9.3	10.4	1.1	4.9	0.46	3.8	2	1	136.1	5.04	110.2	1.14	2.1	0.42	2	141	5.5	114	38	7	3.35	0.63	5.2	0	2	3.3	0	1.9	0
1690405	35+0	35	1	0	1	35.1429	1640	0	14	2	4	2	7.35	39	36	-4.1	-3.8	21.5	22.7	65.5	8.5	7.5	-1	5	-0.5	6	1	1	134	5.5	104	1.21	4.9	.	2	139	5	110	38	6	3.88	0.52	4.5	0	2	3.1	0	1.4	0
1691023	34+2	34	1	2	1	34.4286	2260	0	12	2	4	2	7.397	38.4	126.9	-1.3	-0.3	23.9	25	98.9	-1.3	8.1	9.4	8	0.36	-1.4	1	1	133	3.64	110.4	1.4	1.3	0.47	2	141	4	109	28	5	2.76	0.58	4.4	0	2	3	0	1.4	0
1691311	36+3	36	1	3	1	36.5714	2210	0	5	2	4	2	7.385	26	139.2	-9.6	-6.9	15.7	16.5	99.2	11.7	13.3	1.6	4.3	-0.72	2.7	2	1	135.7	5.52	108.3	1.22	4.1	0.47	2	140	4.8	111	26	10	2.21	0.58	6.3	0	2	3.9	0	2.4	0
1691312	36+3	36	1	3	1	36.5714	2070	0	5	2	4	2	7.35	32.5	186.1	-7.8	-5.9	18.1	19.1	99.6	9.5	11.9	2.4	3.8	0.44	1.4	2	0	137.2	3.96	109.6	1.22	3.6	0.49	2	141	4.4	111	35	9	2.04	0.57	5.7	0	2	3.6	0	2.1	0
1691532	24+2	24	2	2	1	24.4286	620	2	100	2	4	2	7.3	29	19	-12.1	-10.7	14.3	15.2	23.4	15.7	13.7	-2	6	-1.5	8	1	1	134	5.2	104	1.3	6.7	.	2	140	3.7	112	23	3	1.32	0.56	3.7	1	1	2.4	1	1.3	0
1691580	36+5	36	1	5	1	36.8571	2260	0	6	2	4	2	7.337	28.3	156.6	-10.8	-8.4	15.3	16.2	99.3	1	12.7	11.7	10.2	0.23	-1.5	1	1	131.8	3.97	115.5	1.23	4.8	0.43	2	142	4.2	114	31	6	2.08	0.71	4.9	0	2	3.2	0	1.7	0
1691847	36+1	36	1	1	1	36.2857	2460	0	5	2	4	2	7.325	33.2	87.7	-8.8	-7	17.5	18.5	96.1	9.9	8.5	-1.4	4.3	0.43	5.7	2	1	137.7	3.87	110.3	1.32	3	0.6	2	142	4.3	116	32	9	1.55	0.75	5.4	0	2	3.5	0	1.9	0
1691849	36+1	36	1	1	1	36.2857	2400	0	5	2	4	2	7.449	20.1	140.1	-10.3	-8.2	14	14.6	99.4	6.6	11	4.4	6.1	-1.74	1.7	1	1	134.9	6.64	114.3	1.25	3.1	0.52	2	141	4.9	116	38	10	1.73	0.68	6.4	0	2	3.9	0	2.5	0
1691913	33+3	33	2	3	1	33.5714	1639	0	13	2	4	2	7.315	42	71.6	-4.8	-4	21.6	22.9	92.7	9.3	11.4	2.1	2.9	0.34	0.8	2	0	140.1	3.96	109.2	1.23	3.3	0.54	2	143	4.3	110	24	6	2.49	0.46	4.5	0	2	3	0	1.5	0
1691948	34+0	34	1	0	1	34.1429	2040	0	6	2	4	2	7.382	35.5	46.8	-4.1	-2.6	21.2	22.3	82	9.9	12.8	2.9	3.7	0.22	0.8	2	0	136.3	3.88	105.2	1.17	3.9	0.43	2	140	4.1	106	26	8	2.44	0.35	5.7	0	2	3.5	0	2.2	0
1692002	36+0	36	1	0	1	36.1429	2450	0	7	2	4	2	7.344	27.9	146.2	-10.7	-8.2	15.3	16.2	99.2	8.6	13.7	5.1	5.4	-0.19	0.3	1	1	134.6	6.59	110.7	1.17	3.6	0.54	2	140	6.4	111	67	9	4.5	0.43	5.6	0	2	3.5	0	2.1	0
1692003	36+0	36	1	0	1	36.1429	2190	0	7	2	4	2	7.412	28.7	97.6	-6.4	-4	18.5	19.3	97.8	7.5	10.5	3	0.8	0.49	-2.2	2	0	135.2	4.31	109.2	1.25	2.4	0.53	2	136	4.8	107	31	11	9.49	0.55	5	0	2	3.3	0	1.7	0
1692347	32+4	32	2	4	1	32.7143	1985	0	10	2	4	2	7.428	28.3	79.6	-5.8	-3.6	18.8	19.7	96.2	9.9	15.2	5.3	4.2	0.14	-1.1	1	1	134.8	4.36	106.1	1.2	5.6	0.48	2	139	4.5	105	55	6	1.62	0.76	4	1	2	2.7	1	1.3	0
1692477	33+2	33	2	2	1	33.4286	2190	0	7	2	4	2	7.405	26.4	82.3	-8.3	-6	16.7	17.5	96.4	7.7	11.3	3.6	4.3	0.03	0.7	1	1	134.7	4.57	110.3	1.24	2	0.51	2	139	4.6	111	23	4	2.16	0.87	4.5	0	2	3	0	1.5	0
1692478	33+2	33	2	2	1	33.4286	2110	0	7	2	4	2	7.273	40	64.6	-8.5	-7.2	18.6	19.9	89.3	-1.4	10.4	11.8	9.2	0.56	-2.6	1	1	129.8	3.74	112.6	1.17	1.1	0.41	2	139	4.3	110	45	6	2.23	0.94	4.5	0	2	3.1	0	1.4	0
1692478	33+2	33	2	2	1	33.4286	2110	0	5	2	4	2	7.273	40	64.6	-8.5	-7.2	18.6	19.9	89.3	-1.4	10.4	11.8	9.2	0.56	-2.6	1	1	129.8	3.74	112.6	1.17	1.1	0.41	2	139	4.3	110	45	6	2.23	0.94	4.5	0	2	3.1	0	1.4	0
1692480	35+6	35	1	6	1	36	2030	0	5	2	4	2	7.351	36.2	105.3	-5.6	-4.2	20.2	21.3	97.8	8.2	10.8	2.6	4.3	0.33	1.7	2	1	136.7	4.27	108.3	1.23	2.3	0.63	2	141	4.6	110	24	4	2.62	0.52	5.7	0	2	3.6	0	2.1	0
1692581	35+2	35	1	2	1	35.4286	2430	0	6	2	4	2	7.423	28.6	178.6	-5.8	-3.6	18.9	19.7	99.6	5.7	11.1	5.4	4.9	0.15	-0.5	1	1	132.1	4.45	107.5	1.29	2.8	0.47	2	137	4.6	107	62	9	2.38	0.78	4.5	0	2	3	0	1.5	0
1692911	36+0	36	1	0	1	36.1429	2320	0	5	2	4	2	7.342	35.9	106.6	-6.4	-4.9	19.6	20.7	97.8	10.6	14.4	3.8	7.2	0.45	3.4	2	1	137.8	3.65	107.6	1.25	3.3	0.54	2	145	4.1	111	43	16	2.88	0.59	6.3	0	2	3.9	0	2.4	0
1693020	33+6	33	2	6	1	34	1978	0	6	2	4	2	7.361	32	112.7	-7.4	-5.5	18.3	19.3	98.3	-4.3	9.7	14	9.2	0.74	-4.8	1	1	130.8	4.56	116.8	1.22	4.6	0.43	2	140	5.3	112	36	5	3.67	0.36	5.6	0	2	3.6	0	2	0
1693720	35+2	35	1	2	1	35.4286	2280	0	4	2	4	2	7.32	38.1	65.7	-6.6	-5.2	19.8	21	91	7.6	5.2	-2.4	3.8	0.36	6.2	2	0	135.2	4.14	107.8	1.34	2.7	0.48	2	139	4.5	114	30	3	2.45	0.39	5.3	0	2	3.3	0	2	0
1694126	35+6	35	1	6	1	36	2370	0	5	2	4	2	7.34	40.9	95	-3.8	-2.9	22.3	23.5	96.9	-0.8	8.7	9.5	19.2	2.29	9.7	1	1	132.8	4.51	111.3	1.2	3.3	0.43	3	152	6.8	121	70	13	2.72	0.58	6.1	0	2	4.1	0	2	0
1694128	27+1	27	2	1	1	27.2857	1000	1	52	2	4	2	7.459	30.6	139.2	-2.1	-0.7	22	22.9	99.3	-8.2	7	15.2	16.2	0.42	1	1	1	128.8	3.28	115	1.18	3	0.46	2	145	3.7	116	18	3	1.81	0.72	3.7	1	1	2.7	1	1	0
1694129	27+1	27	2	1	1	27.2857	1025	1	56	2	4	2	7.401	36.3	161.5	-2.3	-1.1	22.8	23.9	99.5	-7.3	9.2	16.5	16.2	0.41	-0.3	1	1	129.8	3.39	114.3	1.16	3	0.43	3	146	3.8	114	22	3	1.76	0.7	4.2	1	2	3	0	1.2	0
1694297	26+0	26	2	0	1	26.1429	910	2	1	1	4	2	7.25	41.4	18	-9.2	-7.9	18.3	19.6	20.7	8.4	8.7	0.3	1.7	0.07	1.4	2	0	136.3	4.03	109.6	1.4	4.6	0.76	2	138	4.1	111	19	5	1.68	0.59	3.4	1	1	2.3	1	1.1	0
1694298	32+2	32	2	2	1	32.4286	1970	0	13	2	4	2	7.25	59	52	-1.3	-3.3	25.9	27.7	79.9	6.1	8.1	2	11	-0.3	9	1	1	134	5.4	102	1.37	1	.	2	145	5.1	111	42	8	2.97	0.88	5.3	0	2	3.4	0	1.9	0
1695551	33+1	33	2	1	1	33.2857	2315	0	10	2	4	2	7.46	24.3	142.7	-6.6	-3.6	17.4	18.2	99.4	9.6	7.6	-2	4.3	0.52	6.3	2	1	136.7	4.08	109.7	1.25	4.5	0.5	2	141	4.6	116	21	6	2.93	0.54	4.9	0	2	3.2	0	1.7	0
1695779	34+4	34	1	4	1	34.7143	1960	0	11	2	4	2	7.47	23.7	155.7	-6.5	-3.5	17.4	18.1	99.5	11.6	10.6	-1	1.6	0.05	2.6	2	0	137.4	4.15	108.4	1.24	5.7	0.43	2	139	4.2	111	35	9	2.51	0.6	5.5	0	2	3.6	0	1.9	0
1695898	34+6	34	1	6	1	35	2430	0	6	2	4	2	7.402	24.2	188.9	-9.8	-7.4	15.2	16	99.7	7.2	12.8	5.6	4.6	0.11	-1	1	1	134.4	4.69	112	1.23	7.4	0.55	2	139	4.8	111	36	9	2.31	0.36	4.3	0	2	2.9	1	1.4	0
1696008	33+2	33	2	2	1	33.4286	1625	0	18	2	4	2	7.362	35.6	92.2	-5.3	-3.8	20.4	21.5	96.9	6.7	13.6	6.9	6.5	0.47	-0.4	1	1	133.5	4.23	106.4	1.23	4.6	0.47	2	140	4.7	106	30	8	2.49	0.69	5.1	0	2	3.4	0	1.7	0
1696470	36+3	36	1	3	1	36.5714	2110	0	8	2	4	2	7.395	33.3	92.3	-4.5	-2.7	20.6	21.6	97.2	10.2	9.4	-0.8	2.2	0.13	3	2	0	136.8	4.37	106	1.15	4	0.51	2	139	4.5	109	27	5	2.59	0.47	5.6	0	2	3.7	0	1.9	0
1696506	32+5	32	2	5	1	32.8571	1790	0	6	2	4	2	7.431	26.3	38.1	-6.9	-3.8	17.7	18.5	75.3	5.3	12.3	7	4.4	0.18	-2.6	1	1	133.6	4.12	110.6	1.03	2.8	0.32	2	138	4.3	108	28	5	3.98	0.52	4.1	1	2	2.7	1	1.4	0
1696717	35+1	35	1	1	1	35.2857	2390	0	5	2	4	2	7.381	28.9	95.2	-8.1	-5.7	17.3	18.2	97.4	6.6	10.7	4.1	4	0.46	-0.1	2	0	135	5.34	111.1	1.16	3.2	0.38	2	139	5.8	111	41	7	3.45	0.57	5.1	0	2	3.3	0	1.8	0
1697845	36+5	36	1	5	1	36.8571	2200	0	23	2	4	2	7.202	20.3	176.1	-20.2	-16.9	8	8.7	99.3	19.7	27	7.3	5.9	0.25	-1.4	2	1	137.1	3.85	109.4	1.25	15.3	0.55	2	143	4.1	108	237	52	1.59	0.72	5.5	0	2	3.4	0	2.1	0
1697986	33+5	33	2	5	1	33.8571	1850	0	22	2	4	2	7.283	52.7	66	-1.8	-2	25.1	26.7	89.7	4.6	5.9	1.3	4.2	0.48	2.9	2	1	135.8	4.52	106.1	1.13	1.4	1.03	2	140	5	109	38	5	4.2	0.53	5.4	0	2	3.4	0	2	0
1698434	36+1	36	1	1	1	36.2857	1850	0	6	2	4	2	7.371	28.4	122.7	-8.9	-6.3	16.6	17.5	98.7	11.5	17.4	5.9	6.9	0.16	1	2	1	137.1	3.94	109	1.15	4.4	0.41	2	144	4.1	110	47	14	3.18	0.56	6	0	2	3.8	0	2.2	0
1698483	31+1	31	2	1	1	31.2857	1740	0	22	2	4	2	7.312	43.6	67	-4.2	-3.6	22.3	23.6	91.1	5.7	6.7	1	6.7	1.05	5.7	2	1	135.3	4.05	107.3	1.21	1.8	0.46	2	142	5.1	113	121	19	2.73	0.84	4.7	0	2	3.2	0	1.5	0
1698562	26+0	26	2	0	1	26.1429	945	2	120	2	4	2	7.39	37.3	46.5	-2.4	-1.3	22.8	23.9	81.9	7.9	8.2	0.3	5.8	0.23	5.5	2	1	138.2	3.87	107.5	1.19	3.6	0.44	2	144	4.1	113	71	6	1.78	0.75	3.3	1	1	2.3	1	1	0
1698612	34+3	34	1	3	1	34.5714	2381	0	6	2	4	2	7.289	37.4	78.3	-8.8	-7.3	18.1	19.2	93.9	10.3	11.9	1.6	4.9	0.17	3.3	2	1	139.1	3.83	110.7	1.32	2.1	0.46	2	144	4	114	22	5	2.59	0.56	4.9	0	2	3.2	0	1.7	0
1699121	25+0	25	2	0	1	25.1429	680	2	11	1	4	2	7.348	28.5	53.8	-10.1	-8	15.8	16.7	86.5	10.3	17.2	6.9	7.5	0.85	0.6	2	1	135.5	3.95	109.4	1.22	10.4	0.44	2	143	4.8	110	153	13	4.73	0.31	3.2	1	1	2.1	1	1.1	0
1699128	34+5	34	1	5	1	34.8571	2418	0	6	2	4	2	7.438	28	102.9	-5.4	-3	19.1	20	98.3	9.9	10.9	1	5.4	0.2	4.4	2	1	136.6	5.4	107.6	1.28	3.5	0.46	2	142	5.6	112	24	7	2.69	0.63	4.8	0	2	3.1	0	1.7	0
1699179	35+1	35	1	1	1	35.2857	2480	0	10	2	4	2	7.482	25.2	93.3	-4.7	-2.5	19	19.8	98	6.1	8	1.9	4.2	0.22	2.3	2	1	135.8	5.28	110.7	1.22	2.3	0.45	2	140	5.5	113	61	13	7.34	0.87	4.9	0	2	2.8	1	2.1	0
1699366	35+5	35	1	5	1	35.8571	2420	0	4	2	4	2	7.503	19.6	135.1	-7.8	-3.9	15.5	16.1	99.4	8.2	13.5	5.3	11	0.92	5.7	1	1	133	5.18	109.3	1.09	3	0.4	2	144	6.1	115	61	14	3.83	0.65	5.5	0	2	3.6	0	1.9	0
1704094	36+0	36	1	0	1	36.1429	2190	0	3	2	4	2	7.323	33.8	39.8	-8.6	-7	17.7	18.7	71.1	10.9	14.3	3.4	0.7	-0.35	-2.7	2	0	135.3	5.15	106.7	1.39	7	0.63	2	136	4.8	104	54	41	1.16	0.31	5.7	0	2	3.9	0	1.8	0
1699834	32+0	32	2	0	1	32.1429	2125	0	16	2	4	2	7.349	34.7	133.1	-6.6	-5	19.3	20.4	98.9	10.1	8.7	-1.4	2.4	0.37	3.8	2	0	136.6	4.03	107.2	1.27	1.9	0.56	2	139	4.4	111	21	5	3.02	0.48	5	0	2	3.4	0	1.6	0
1699859	28+4	28	2	4	1	28.7143	1300	1	42	2	4	2	7.41	29.4	117.3	-6.1	-3.9	18.8	19.7	98.7	7	9.2	2.2	3.3	0.28	1.1	1	0	134.7	4.82	108.9	1.22	1.3	0.97	2	138	5.1	110	21	6	2.72	0.56	5.3	0	2	3.6	0	1.7	0
1699943	32+5	32	2	5	1	32.8571	1334	1	31	2	4	2	7.425	28.4	101.2	-5.9	-3.6	18.8	19.7	98.1	6.9	11.2	4.3	6.2	0.33	1.9	1	1	134.8	4.67	109.1	1.21	2.3	0.63	2	141	5	111	33	6	1.84	0.66	5.3	0	2	3.1	0	2.2	0
1702640	34+6	34	1	6	1	35	2390	0	5	2	4	2	7.363	33	92.4	-6.7	-5	19	20	97	8.7	11	2.3	3.2	1.63	0.9	2	0	140.8	3.97	113.1	1.21	2.4	0.57	2	144	5.6	114	36	8	1.77	0.68	5	0	2	3.2	0	1.8	0
1702641	34+6	34	1	6	1	35	2202	0	5	2	4	2	7.319	37.2	56.4	-7.1	-5.7	19.2	20.4	86.6	9.8	14.8	5	10.8	0.47	5.8	2	1	137.2	4.23	108.2	1.21	3.7	0.54	3	148	4.7	114	23	8	1.98	0.91	4.6	0	2	3.1	0	1.5	0
1703284	28+1	28	2	1	1	28.2857	1610	0	50	2	4	2	7.355	40.4	47.7	-3	-2.1	22.8	24	81.4	7.9	12.2	4.3	13.3	0.56	9	2	1	135.7	4.24	105	1.2	3.7	0.49	3	149	4.8	114	53	7	2.09	0.8	3.9	1	1	2.6	1	1.3	0
1703691	28+0	28	2	0	1	28.1429	1080	1	53	2	4	2	7.344	46.2	80.2	-0.6	-0.2	25.4	26.8	94.9	2.6	0.6	-2	5	0.63	7	2	1	135	4.57	107	1.29	1.6	0.48	2	140	5.2	114	54	7	2.58	0.54	4	1	2	2.9	1	1.1	0
1703942	33+2	33	2	2	1	33.4286	1937	0	12	2	4	2	7.237	48.5	87.7	-6.9	-6.2	20.8	22.3	94.7	6.2	14.2	8	10.2	0.59	2.2	2	1	139.8	4.01	112.8	1.23	1.8	0.63	3	150	4.6	115	46	9	1.95	0.97	4.3	0	2	3.1	0	1.2	0
1703943	33+2	33	2	2	1	33.4286	1705	0	12	2	4	2	7.347	28.1	87.6	-9	-6.6	16.5	17.4	96.7	10.6	18.5	7.9	9.7	0.7	1.8	2	1	140.3	4.1	113.2	1.31	3.5	0.55	3	150	4.8	115	34	8	1.75	0.81	4.8	0	2	3.3	0	1.5	0
1703944	34+2	34	1	2	1	34.4286	1942	0	12	2	4	2	7.215	51.8	67.7	-6.9	-6.6	21.1	22.7	88.6	6.5	11.9	5.4	7.8	0.45	2.4	2	1	139.2	4.25	111.6	1.3	1.9	0.63	3	147	4.7	114	52	6	2.01	0.8	4.5	0	2	3.2	0	1.3	0
1705186	34+0	34	1	0	1	34.1429	2460	0	83	2	4	2	7.45	25	188	-6.6	-4.4	17.4	18.2	99.7	11.6	12.6	1	5	-0.2	4	1	1	128	5.9	99	1.2	1.6	.	1	133	5.7	103	201	22	14.92	7.69	6.8	0	2	4.4	0	2.4	0
1705033	37+0	37	0	0	1	37.1429	2440	0	3	2	4	2	7.365	37.1	80.9	-4.2	-2.9	21.4	22.6	95.5	5.3	7.6	2.3	9.2	-5.11	6.9	2	1	135.8	9.51	109.1	1.26	3.6	0.56	2	145	4.4	116	51	19	17.48	1.3	5.6	0	2	3.5	0	2.1	0
1704257	34+5	34	1	5	1	34.8571	2405	0	7	2	4	2	7.283	47.8	85.1	-4.1	-3.6	22.8	24.3	94.9	5.6	5.2	-0.4	4	0.23	4.4	2	0	137	3.97	108.6	1.38	1.9	0.6	2	141	4.2	113	35	9	2.22	0.72	4.9	0	2	3.2	0	1.7	0
1704526	36+0	36	1	0	1	36.1429	1785	0	10	2	4	2	7.392	37.1	167.9	-2.4	-1.2	22.8	239	99.5	2.8	15.2	12.4	17.2	-1.66	5	1	1	134.8	5.46	109.2	1.13	4.1	0.44	3	152	3.8	114	32	9	3.24	0.59	5.3	0	2	3.2	0	2.1	0
1704817	34+0	34	1	0	1	34.1429	1965	0	7	2	4	2	7.31	42.4	89	-5	-4.2	21.6	22.9	95.9	10	6.4	-3.6	6.6	0.33	10.2	2	1	138.4	4.67	106.8	1.22	3.9	0.49	2	145	5	117	76	11	3.18	0.72	6	0	2	3.9	0	2.1	0
1704920	24+2	24	2	2	1	24.4286	595	2	115	2	4	2	7.36	46	52.9	0.5	0.9	26.2	27.7	85.3	3.7	4.8	1.1	8.8	0.53	7.7	2	1	137.2	4.07	107.3	1.21	2.4	0.45	3	146	4.6	115	61	9	2.38	0.61	3.6	1	1	2.4	1	1.2	0
1704921	24+0	24	2	0	1	24.1429	585	2	76	2	4	2	7.416	33.9	56.1	-2.8	-1.4	22	23	89.5	2.2	7	4.8	8.9	0.13	4.1	2	1	135.1	3.37	110.9	1.22	1.8	0.45	2	144	3.5	115	36	8	2	0.75	3.4	1	1	2.4	1	1	0
1705147	27+0	27	2	0	1	27.1429	1078	1	2	1	4	2	7.431	27.4	42.3	-6.2	-4	18.4	19.2	80.4	5.7	9.6	3.9	7.7	1.01	3.8	1	1	131.3	5.19	107.2	1.13	2.7	0.96	2	139	6.2	111	95	6	2.31	0.69	4.3	0	2	3.1	0	1.2	0
1705634	33+6	33	2	6	1	34	2324	0	8	2	4	2	7.321	42.2	93	-4.3	-3.5	22	23.3	96.5	7	9	2	5.4	0.67	3.4	2	1	137.6	3.83	108.6	1.39	2.5	0.51	2	143	4.5	112	28	5	1.74	0.87	4.6	0	2	3.1	0	1.5	0
1705697	30+5	30	2	5	1	30.8571	1535	0	34	2	4	2	7.363	26	63.1	-10.7	-8.3	15	15.8	91.5	10.6	11	0.4	6.1	0.9	5.7	2	1	135.9	3.6	110.3	1.33	7.7	0.52	2	142	4.5	116	37	7	2.43	0.52	3.8	1	1	2.6	1	1.2	0
1705763	35+4	35	1	4	1	35.7143	2400	0	7	2	4	2	7.3	49	23	-2.3	-2.8	24.1	25.6	32.9	7.9	3.9	-4	6	-2.5	10	1	1	134	7.4	102	1.04	3	.	2	140	4.9	112	47	8	2.13	0.69	4.8	0	2	3.1	0	1.7	0
1705764	35+4	35	1	4	1	35.7143	1664	0	11	2	4	2	7.363	33.2	85.3	-6.6	-4.9	19.1	20.1	96.2	6.5	14.9	8.4	10.9	-3.46	2.5	2	1	135.1	7.96	109.5	1.21	3.6	0.49	3	146	4.5	112	69	9	2.29	0.69	5.3	0	2	3.4	0	1.9	0
1706442	24+1	24	2	1	1	24.2857	575	2	85	2	4	2	7.336	35.7	55.2	-6.8	-5.4	19.3	20.4	86.5	5	5.7	0.7	6	0.36	5.3	1	1	133	5.04	108.7	1.33	2.4	0.56	2	139	5.4	114	24	7	1.27	0.98	3.9	1	1	2.7	1	1.2	0
1706443	24+1	24	2	1	1	24.2857	655	2	1	1	4	2	7.376	30.6	76.4	-7.4	-5.5	18.1	19	95.1	6.5	6.9	0.4	5.3	0.32	4.9	1	1	133.7	3.88	109.1	1.4	2.3	0.57	2	139	4.2	114	16	5	1.51	0.73	4.2	1	2	2.7	1	1.5	0
1706823	29+6	29	2	6	1	30	1552	0	47	2	4	2	7.341	37.1	81.7	-5.8	-4.4	20.3	21.4	95.3	0.6	6.7	6.1	6.8	-2.3	0.7	1	1	127.2	6.5	106.3	1.18	3.2	0.65	1	134	4.2	107	143	15	2.56	0.39	3.8	1	1	2.5	1	1.3	0
1706988	33+0	33	2	0	1	33.1429	2096	0	12	2	4	2	7.251	57.9	83	-1.8	-2.1	25.7	27.4	93.9	6.3	2.3	-4	3.3	0.79	7.3	2	0	138.7	3.61	106.7	1.26	1.8	0.58	2	142	4.4	114	31	6	2.79	0.81	5.4	0	2	3.5	0	1.9	0
1707293	36+0	36	1	0	1	36.1429	1840	0	10	2	4	2	7.362	32.3	94.6	-7.2	-5.3	18.5	19.5	97.2	9.7	12.5	2.8	5.8	0.17	3	2	1	137.2	3.83	109	1.21	3.8	0.45	2	143	4	112	35	6	2.72	0.5	4.6	0	2	3.3	0	1.3	0
1708442	33+0	33	2	0	1	33.1429	2180	0	12	2	4	2	7.237	58.7	97.6	-2.5	-2.5	25.2	27.1	95.9	0.9	-0.2	-1.1	2.3	0.89	3.4	2	0	136.7	3.41	110.6	1.22	1.1	0.51	2	139	4.3	114	66	16	2.31	0.69	4.3	0	2	3.1	0	1.2	0
1709007	36+4	36	1	4	1	36.7143	1880	0	4	2	4	2	7.389	27.6	114.1	-8.4	-5.5	16.8	17.7	98.5	11.6	11.2	-0.4	7.8	-4.56	8.2	2	1	135.2	10.16	106.8	1.13	3.5	0.41	2	143	5.6	115	38	8	2.49	0.49	5	0	2	3.3	0	1.7	0
1709705	37+0	37	0	0	1	37.1429	2140	0	6	2	4	2	7.366	24.5	198.5	-11.5	-8.6	14.2	14.9	99.7	15.2	15.8	0.6	6.4	-0.2	5.8	2	1	138.6	4.6	109.2	1.2	8	0.54	2	145	4.4	115	33	6	2.37	0.44	5	0	2	3.3	0	1.7	0
1710305	38+0	38	0	0	1	38.1429	2320	0	5	2	4	2	7.445	30.8	50	-3	-1.4	21.4	22.3	87.1	9.1	11.6	2.5	3	0.79	0.5	2	0	136	5.01	105.5	1.34	3.3	0.58	2	139	5.8	106	46	30	10.02	0.6	6	0	2	4.2	0	1.8	0
1710415	34+5	34	1	5	1	34.8571	1890	0	7	2	4	2	7.286	42.6	90.1	-6.5	-5.6	20.5	21.8	95.8	9.5	4.5	-5	-0.2	0.67	4.8	2	0	142.2	4.43	112.2	1.19	2.5	0.57	2	142	5.1	117	39	7	2.54	0.49	5.1	0	2	3.3	0	1.8	0
1711011	35+1	35	1	1	1	35.2857	2300	0	5	2	4	2	7.329	37.3	152.3	-6.5	-5.1	19.8	20.9	99.2	7.3	7.2	-0.1	-1.4	0.6	-1.3	1	0	133.4	4.4	106.3	1.27	2.1	0.45	1	132	5	105	65	15	3.06	0.46	5.3	0	2	3.6	0	1.7	0
1711264	35+2	35	1	2	1	35.4286	2320	0	6	2	4	2	7.403	23.6	129.4	-10.2	-6.9	14.8	15.5	99	11.7	7.2	-4.5	-1.5	0.29	3	2	0	137.5	4.41	111	1.2	4.4	0.51	2	136	4.7	114	39	11	3.16	0.4	5.7	0	2	3.4	0	2.3	0
1711531	34+0	34	1	0	1	34.1429	1900	0	7	2	4	2	7.351	40.4	80.7	-3.3	-2.4	22.6	23.8	95.2	11.2	3.4	-7.8	-1.2	0.66	6.6	2	0	139.2	4.44	105.4	1.27	2.7	0.46	2	138	5.1	112	42	13	3.54	0.58	5.8	0	2	3.7	0	2.1	0
1711595	32+0	32	2	0	1	32.1429	1994	0	8	2	4	2	7.324	40	121.7	-5.3	-4.2	21	22.3	98.4	9.3	7	-2.3	2.1	0.41	4.4	2	0	138.9	4.19	108.6	1.23	2.4	0.5	2	141	4.6	113	49	9	3.11	0.41	5	0	2	3.3	0	1.7	0
1711607	35+0	35	1	0	1	35.1429	2250	0	6	2	4	2	7.415	32.2	114.2	-4	-2.2	20.8	21.8	98.6	9.2	3.2	-6	-1.4	0.34	4.6	2	0	137.4	4.26	107.4	1.25	2.4	0.49	2	136	4.6	112	53	12	2.78	0.35	5.2	0	2	3.1	0	2.1	0
1711607	35+0	35	1	0	1	35.1429	2250	0	2	2	4	2	7.503	24.3	117.7	-4.2	-1.7	19.3	20	99	10.6	12.7	2.1	8.4	0.68	6.3	2	1	137.6	4.22	107.7	1.33	2.7	0.51	3	146	4.9	114	61	15	21.73	1.75	5.4	0	2	3.5	0	1.9	0
1711814	30+0	30	2	0	1	30.1429	1780	0	30	2	4	2	7.347	37.2	151.8	-5.3	-4	20.6	21.7	99.2	6.6	8.4	1.8	5.9	0.21	4.1	2	1	136.1	4.69	108.9	1.42	1.2	0.59	2	142	4.9	113	23	6	2.03	0.36	4.1	1	2	2.8	1	1.3	0
1712181	40+0	40	0	0	1	40.1429	2280	0	5	2	4	2	7.409	30.7	87.9	-5.3	-3.3	19.6	20.6	97	10.5	12.4	1.9	2.6	0.34	0.7	2	0	137.4	3.96	107.3	1.26	4.1	0.45	2	140	4.3	108	25	12	2.36	0.66	6.6	0	2	4.1	0	2.5	0
1714476	39+0	39	0	0	1	39.1429	2400	0	5	2	4	2	7.479	22.1	113.2	-7.2	-4.3	16.6	17.2	98.9	9	12.4	3.4	12.6	0.86	9.2	2	1	135.4	4.84	109.8	1.34	6.1	0.54	3	148	5.7	119	24	15	0.52	0.19	6.3	0	2	4	0	2.3	0
1712259	35+0	35	1	0	1	35.1429	2290	0	4	2	4	2	7.341	35.8	77.4	-6.5	-4.9	19.5	20.6	94.6	9.3	7.5	-1.8	-0.8	0.4	1	2	0	136.8	3.8	108	1.21	4.7	0.48	2	136	4.2	109	51	9	2.41	0.4	4.9	0	2	3.1	0	1.8	0
1712264	30+0	30	2	0	1	30.1429	1520	0	33	2	4	2	7.163	35.8	86.8	-15.9	-14.3	13	14.1	93.6	35.4	20	-15.4	2.9	0.48	18.3	2	0	135.1	4.22	86.7	1.25	17.2	0.62	2	138	4.7	105	79	15	1.5	0.46	3.8	1	1	2.5	1	1.3	0
1712714	33+0	33	2	0	1	33.1429	2000	0	13	2	4	2	7.346	40.8	95.9	-3.4	-2.6	22.5	23.8	97	9.6	1.5	-8.1	-2.5	0.75	5.6	2	0	140.5	4.35	108.4	1.27	2.8	0.48	2	138	5.1	114	69	15	3.14	0.37	5.4	0	2	3.5	0	1.9	0
1712760	39+0	39	0	0	1	39.1429	2210	0	6	2	4	2	7.327	40.4	84.1	-4.9	-3.9	21.4	22.6	95.5	12.1	13.6	1.5	8.3	0.45	6.8	2	1	138.7	3.85	105.2	1.25	5.9	0.46	3	147	4.3	112	34	6	3.46	0.7	5.8	0	2	3.8	0	2	0
1713111	36+0	36	1	0	1	36.1429	2150	0	5	2	4	2	7.343	32.6	126.7	-8.2	-6.2	17.8	18.8	98.7	11.5	4.2	-7.3	-4	0.45	3.3	2	0	139	4.45	109.7	1.21	2.1	0.48	2	135	4.9	113	52	13	2.36	0.75	5.5	0	2	3.3	0	2.2	0
1713125	34+0	34	1	0	1	34.1429	2290	0	6	2	4	2	7.269	54.6	48.5	-1.9	-2.2	25.3	26.9	77.3	6	3.7	-2.3	4.2	0.27	6.5	2	1	136.8	4.33	105.5	1.25	2	0.5	2	141	4.6	112	47	9	2.24	0.69	4.9	0	2	3.3	0	1.6	0
1713127	34+0	34	1	0	1	34.1429	2030	0	4	2	4	2	7.269	54.6	48.5	-1.9	-2.2	25.3	26.9	77.3	6	3.7	-2.3	4.2	0.27	6.5	2	1	136.8	4.33	105.5	1.25	2	0.5	2	141	4.6	112	47	9	2.24	0.69	4.9	0	2	3.3	0	1.6	0
1713131	29+0	29	2	0	1	29.1429	1620	0	37	2	4	2	7.421	35.5	91.8	-1.4	-0.2	23.3	24.4	97.3	4.4	3.7	-0.7	5.1	0.22	5.8	1	1	133.9	4.38	106.2	1.24	1.5	0.58	2	139	4.6	112	37	8	2.88	0.42	3.6	1	1	2.6	1	1	0
1713339	36+0	36	1	0	1	36.1429	1547	0	46	1	4	2	7.273	49.4	58.4	-4.1	-3.7	23	24.5	85.7	4.7	5	0.3	6.5	0.21	6.2	2	1	137.5	3.69	109.8	1.41	1.5	0.6	2	144	3.9	116	33	4	3.11	0.74	4.2	1	2	2.9	1	1.3	0
1713340	36+0	36	1	0	1	36.1429	1755	0	15	2	4	2	7.317	36.2	59.5	-7.8	-6.2	18.7	19.8	88.4	3.5	11.3	7.8	12.9	-7.05	5.1	1	1	132.1	11.65	109.9	1.15	4.9	0.53	2	145	4.6	115	54	8	4.08	0.69	5.1	0	2	3.5	0	1.6	0
1713933	36+0	36	1	0	1	36.1429	2270	0	4	2	4	2	7.421	28.3	123.8	-6.1	-3.8	18.6	19.5	98.9	9.9	11.4	1.5	3.1	0.42	1.6	2	0	136.9	3.88	108.4	1.3	2.4	0.43	2	140	4.3	110	33	4	3.11	0.37	5.3	0	2	3.4	0	1.9	0
1714424	37+0	37	0	0	1	37.1429	2440	0	4	2	4	2	7.544	19.4	143.2	-5.9	-1.8	0.511215	17.5	99.5	27.3888	32.4888	5.1	8.8	-1.16	3.7	1	1	134.2	5.26	106.3	1.03	4.6	0.38	2	143	4.1	110	43	10	13.6	0.78	5.4	0	2	3.3	0	2.1	0
1714188	38+0	38	0	0	1	38.1429	1471	1	30	2	4	2	7.162	60.5	146.7	-7.1	-7.4	21.9	23.7	98.5	9.4	7.1	-2.3	2	0.01	4.3	2	0	138	3.79	106.7	1.26	5	0.54	2	140	3.8	111	48	11	2.34	0.61	5.5	0	2	3.4	0	2.1	0
1714270	36+0	36	1	0	1	36.1429	2300	0	3	2	4	2	7.438	24.9	136.7	-7.4	-4.3	17	17.8	99.3	11.6	15	3.4	11.5	0.76	8.1	2	1	136.5	4.64	107.9	1.15	4.5	0.4	3	148	5.4	116	53	5	3.22	0.83	5.8	0	2	3.7	0	2.1	0
1714472	30+0	30	2	0	1	30.1429	1490	1	36	2	4	2	7.431	31.8	86.6	-3.2	-1.5	21.4	22.3	97	5.4	3.6	-1.8	-0.1	0.29	1.7	1	0	134.1	4.01	107.3	1.2	2.6	0.48	1	134	4.3	109	19	6	3.02	0.42	4.3	0	2	2.9	1	1.4	0
1714662	37+0	37	0	0	1	37.1429	2280	0	12	2	4	2	7.298	43.5	43	-5.2	-4.6	21.5	22.8	73.3	10	12.5	2.5	8.5	0.65	6	2	1	139.5	4.05	108	1.28	4.7	0.46	3	148	4.7	114	84	11	4.49	0.68	5.8	0	2	3.7	0	2.1	0
1714752	34+0	34	1	0	1	34.1429	2030	0	4	2	4	2	7.301	33	152.9	-10.2	-8.3	16.4	17.4	99.2	12.2	14.6	2.4	7.5	0.18	5.1	2	1	138.5	3.72	109.9	1.28	8.1	0.53	3	146	3.9	115	70	10	2.16	0.56	5.6	0	2	3.5	0	2.1	0
1715165	34+0	34	1	0	1	34.1429	2130	0	7	2	4	2	7.377	26.7	75.3	-9.6	-6.9	15.8	16.6	95	11.8	17.2	5.4	8.8	0.47	3.4	2	1	138.2	5.03	110.6	1.23	5.7	0.48	3	147	5.5	114	53	11	3.19	0.61	5.4	0	2	3.4	0	2	0
1715519	34+0	34	1	0	1	34.1429	2240	0	5	2	4	2	7.321	43.9	81.9	-3.5	-2.8	22.9	24.2	95	5.2	8.1	2.9	7.3	0.55	4.4	2	1	136.7	3.95	108.6	1.27	2.6	0.59	2	144	4.5	113	46	16	2.32	0.58	4.8	0	2	3.2	0	1.6	0
1715589	35+0	35	1	0	1	35.1429	2137	0	2	2	4	2	7.429	25.5	99.1	-7.6	-4.7	17	17.8	98	9.3	13	3.7	9.3	0.67	5.6	2	1	136.7	4.13	110.4	1.17	4.9	0.49	3	146	4.8	116	43	12	3.16	0.54	4.8	0	2	3.1	0	1.7	0
1715742	36+0	36	1	0	1	36.1429	2070	0	2	2	4	2	7.451	21.3	152.2	-9.3	-6.2	15	15.6	99.5	10.5	14	3.5	4.3	0.32	0.8	1	1	131.7	4.78	106.2	1.24	4.5	0.54	2	136	5.1	107	25	6	5.94	0.48	5.1	0	2	3.2	0	1.9	0
1715780	31+0	31	2	0	1	31.1429	1870	0	17	2	4	2	7.381	33.1	112.8	-5.6	-3.9	19.8	20.8	98.4	5.7	7.2	1.5	6.7	0.49	5.2	2	1	136.3	3.51	110.8	1.33	1.4	0.65	2	143	4	116	23	5	2.74	0.51	4.9	0	2	3.2	0	1.7	0
1715774	36+0	36	1	0	1	36.1429	1680	0	11	2	4	2	7.32	27	167.5	-12.3	-9.8	14	14.9	99.4	14.2	20	5.8	6.9	0.32	1.1	1	1	134.1	3.58	105.9	1.14	11	0.5	2	141	3.9	107	42	11	1.88	0.91	5.3	0	2	3.5	0	1.8	0
1715958	36+0	36	1	0	1	36.1429	1870	0	15	1	4	2	7.12	77	38	-4.3	-7.5	25	27.4	51.6	4	7	3	8	-2.3	5	1	1	134	5.9	105	1.37	4.3	.	2	142	3.6	110	52	6	4.43	0.78	4.1	1	2	2.6	1	1.5	0
1716267	34+0	34	1	0	1	34.1429	2280	0	5	2	4	2	7.26	60	44	-0.2	-2.1	26.9	28.7	71.6	-0.9	2.1	3	7	-2.3	4	1	1	134	6.6	108	1.34	1.6	.	2	141	4.3	112	33	9	2.56	0.58	5.1	0	2	3.3	0	1.8	0
1716479	37+0	37	0	0	1	37.1429	2340	0	6	2	4	2	7.352	33.1	112.6	-7.3	-5.3	18.6	19.6	98.2	11.3	14.4	3.1	5.9	0.29	2.8	2	1	140.1	4.11	110.2	1.24	6.1	0.49	3	146	4.4	113	31	13	2.65	0.87	6.7	0	2	4.1	0	2.6	0
1717069	33+0	33	2	0	1	33.1429	1610	0	19	2	4	2	7.403	30.7	119.8	-5.7	-3.5	19.3	20.3	98.7	9.9	11.7	1.8	4.9	0.77	3.1	2	1	137.1	4.83	107.9	1.2	2.8	0.48	2	142	5.6	111	28	8	2.79	0.47	5.1	0	2	3.1	0	2	0
1717152	35+0	35	1	0	1	35.1429	1780	0	7	2	4	2	7.25	52	36	-4.4	-4.8	22.8	24.4	58	8.2	6.2	-2	1	0.8	3	2	0	140	5	109	1.33	2.1	.	2	141	5.8	112	32	9	2.45	0.49	5.4	0	2	3.4	0	2	0
1717153	35+0	35	1	0	1	35.1429	2390	0	5	2	4	2	7.12	68	32	-7.2	-8.3	22.1	24.2	39.8	1.9	9.9	8	8	-0.7	0	2	1	135	5	111	1.22	1.9	1.9	2	143	4.3	111	44	8	2.3	0.75	5.1	0	2	3.3	0	1.8	0
1717214	37+0	37	0	0	1	37.1429	2170	0	6	2	4	2	7.371	39.4	93.4	-2.5	-1.5	23.1	24.3	97	5.7	8.9	3.2	5.5	-1.01	2.3	2	1	135.5	6.21	106.7	1.12	3.7	0.47	2	141	5.2	109	73	11	2.4	0.73	5.7	0	2	3.5	0	2.2	0
1717316	25+0	25	2	0	1	25.1429	850	2	3	1	4	2	7.381	32.3	174.1	-6	-4.3	19.3	20.3	99.6	4.7	5.7	1	3.1	0.32	2.1	1	0	132.9	3.48	108.9	1.23	2.7	0.53	2	136	3.8	111	25	5	1.53	0.48	3.6	1	1	2.5	1	1.1	0
1717713	36+0	36	1	0	1	36.1429	2160	0	6	2	4	2	7.34	33.3	76.5	-7.9	-6	18.1	19.2	94.5	7.3	7.9	0.6	10.9	0.48	10.3	2	1	136.1	4.22	110.7	1.18	2.6	0.45	3	147	4.7	121	38	6	2.66	1.03	5.3	0	2	3.2	0	2.1	0
1717735	35+0	35	1	0	1	35.1429	2090	0	1	1	4	2	6.85	111	38	-14.3	-18.7	19.4	22.8	31.3	2.6	5.6	3	7	-0.7	4	1	1	130	7.1	108	1.34	6.4	.	2	137	6.4	112	84	12	1.63	0.59	4.9	0	2	3.1	0	1.8	0
1717744	36+0	36	1	0	1	36.1429	1940	0	6	2	4	2	7.223	44.7	96.9	-9.3	-8.5	18.6	20	95.9	9.2	4.4	-4.8	1.9	0.27	6.7	2	0	140.1	4.63	112.3	1.26	1.2	0.64	2	142	4.9	119	37	7	2.58	0.53	5.2	0	2	3.4	0	1.8	0
1717895	37+0	37	0	0	1	37.1429	2450	0	5	2	4	2	7.364	30.6	159.5	-8	-5.9	17.6	18.6	99.4	8.5	14.4	5.9	10.1	0.59	4.2	1	1	130.9	4.21	104.8	1.09	3.9	0.46	2	141	4.8	109	49	11	7.72	0.65	5.9	0	2	3.5	0	2.4	0
1717896	34+0	34	1	0	1	34.1429	2260	0	11	2	4	2	7.376	28	47.4	-8.9	-6.5	16.6	17.4	82.8	9	13.4	4.4	7.4	0.51	3	2	1	135.6	4.39	110	1.13	6.7	0.47	2	143	4.9	113	89	10	2.76	0.47	4.5	0	2	3.1	0	1.4	0
1718011	36+0	36	1	0	1	36.1429	2395	0	5	2	4	2	7.379	35.5	104.6	-4.2	-2.8	21.2	22.3	98	8.1	9.8	1.7	8.9	0.44	7.2	2	1	137.1	4.76	107.8	1.21	2.4	0.46	3	146	5.2	115	38	11	2.43	0.55	5.2	0	2	3.3	0	1.9	0
1718432	34+0	34	1	0	1	34.1429	2050	0	7	2	4	2	7.314	40.5	79.7	-5.7	-4.6	20.8	22	94.6	6.6	5.2	-1.4	4	0.39	5.4	2	0	135	4.71	107.6	1.27	2.1	0.51	2	139	5.1	113	36	5	2.09	0.82	4.3	0	2	2.8	1	1.5	0
1718433	34+0	34	1	0	1	34.1429	1900	0	7	2	4	2	7.322	38.9	116.1	-6	-4.8	20.3	21.5	98.2	7.4	4.7	-2.7	3.9	0.37	6.6	2	0	135.1	4.63	107.4	1.23	1.9	0.51	2	139	5	114	31	6	2.06	0.78	4.3	0	2	2.8	1	1.5	0
1719151	37+0	37	0	0	1	37.1429	2210	0	8	2	4	2	7.29	54	39	-0.6	-2.1	26	27.7	66.3	7	3	-4	8	-1.3	12	2	1	135	6.8	102	1.23	2	.	2	143	5.5	114	63	11	3.92	0.46	5.9	0	2	3.7	0	2.2	0
1719232	37+0	37	0	0	1	37.1429	2100	0	3	2	4	2	7.389	27.5	87.8	-8.5	-5.8	16.8	17.6	96.8	12.1	20.2	8.1	10.6	0.49	2.5	2	1	138.4	4.51	109.5	1.21	5.5	0.48	3	149	5	112	36	11	2.82	0.75	5.1	0	2	3.2	0	1.9	0
1719334	35+0	35	1	0	1	35.1429	2280	0	6	2	4	2	7.326	35.3	151.5	-7.7	-6.1	18.6	19.7	99.2	8.2	15.4	7.2	11.8	0.52	4.6	2	1	136.2	3.78	109.4	1.27	3.7	0.54	3	148	4.3	114	39	10	2.06	0.82	4.7	0	2	3.2	0	1.5	0
1719509	34+0	34	1	0	1	34.1429	2250	0	6	2	4	2	7.24	55	43	-3.8	-5.1	23.6	25.3	68.9	6.4	6.4	0	9	-1.3	9	2	1	135	5.8	105	1.28	1.1	.	2	144	4.5	114	34	5	2.54	0.78	5.1	0	2	3.1	0	2	0
1651533	36+5	36	1	5	7	37.7143	2340	0	6	2	3	1	7.366	29.3	113.7	-8.7	-6.4	16.9	17.8	98.4	8.8	15.1	6.3	4.3	0.2	-2	2	1	136.7	3.9	111	1.13	3.3	0.45	2	141	4.1	109	35	14	7.87	0.8	4.5	0	2	3	0	1.5	0
1651534	36+5	36	1	5	7	37.7143	2340	0	6	2	3	1	7.351	30	148.4	-9.1	-6.7	16.8	17.7	99.2	6.5	12.2	5.7	3.5	0.08	-2.2	1	0	134.5	3.82	111.2	1.04	2.3	0.4	2	138	3.9	109	61	17	8.74	0.67	4.2	1	2	2.8	1	1.4	0
1625085	36+5	36	1	5	7	37.7143	2430	0	11	2	3	1	7.39	32.5	96.6	-5.4	-3.6	19.9	20.9	97.5	10.2	10.1	-0.1	1.8	0.31	1.9	2	0	136.2	4.49	106.1	1.27	2.4	0.5	2	138	4.8	108	20	11	8.47	1.23	4.8	0	2	3	0	1.8	0
1643109	32+6	32	2	6	7	33.8571	1365	1	32	2	3	1	7.395	26.6	98.5	-8.7	-6.2	16.4	17.2	97.8	7.5	12.6	5.1	3.6	0.43	-1.5	2	0	136.4	4.17	112.5	1.29	2.8	0.4	2	140	4.6	111	15	3	8.7	0.7	4.9	0	2	3	0	1.9	0
1613429	36+0	36	1	0	7	37	1400	1	21	2	3	1	7.429	24.3	154.8	-8.3	-5.3	16.3	17	99.5	11	10.7	-0.3	-0.2	0.28	0.1	2	0	136.2	4.02	108.9	1.21	3.7	0.56	2	136	4.3	109	43	15	4.11	1.06	4.7	0	2	2.9	1	1.8	0
1609650	36+x	36	1	x	7	#VALUE!	2270	0	7	2	3	1	7.374	36.1	88.6	-4.2	-2.9	21.3	22.4	96.6	6.9	7.7	0.8	2.8	0.64	2	2	0	137.2	3.56	109	1.16	1.5	0.65	2	140	4.2	111	53	11	9.29	0.74	4.8	0	2	3.2	0	1.6	0
1603499	36+5	36	1	5	7	37.7143	2290	0	13	2	3	1	7.46	31.3	106	-1.6	-0.2	22.5	23.4	98.5	5.7	7.5	1.8	1.3	0.08	-0.5	1	0	134.7	5.02	106.5	1.36	2.7	0.62	2	136	5.1	106	39	15	7.19	0.68	5.2	0	2	3.2	0	2	0
1593307	36+0	36	1	0	7	37	2360	0	11	2	3	1	7.397	21.3	90	-11.8	-9.5	13.3	14	98.4	0.3	9.7	9.4	8.2	0.52	-1.2	1	1	128.8	4.68	115.2	1.55	1	0.66	2	137	5.2	114	31	44	3.48	1.09	4.9	0	2	3.2	0	1.7	0
1587210	36+1	36	1	1	7	37.1429	2190	0	7	2	3	1	7.428	27.9	102.5	-6	-3.5	18.6	19.5	98.2	10.3	10.4	0.1	0.5	0.37	0.4	2	0	138.5	3.83	109.6	1.18	.	.	2	139	4.2	110	33	9	7.69	0.65	5.3	0	2	3.2	0	2.1	0
1646386	35+0	35	1	0	7	36	2370	0	9	2	3	1	7.436	29.7	94.8	-4.3	-2.3	20.2	21.1	97.8	5.5	9.8	4.3	3.2	0.04	-1.1	1	0	134.8	5.26	109.1	1.27	1.8	0.5	2	138	5.3	108	39	11	8.36	0.91	5.2	0	2	3.3	0	1.9	0
1646012	35+5	35	1	5	7	36.7143	2270	0	7	2	3	1	7.427	28.7	109.8	-5.5	-3.2	19.1	20	98.5	9.7	10.9	1.2	3.5	-3.17	2.3	2	0	138.5	7.57	109.7	1.2	2.4	0.51	2	142	4.4	112	20	9	8.95	1.16	4.4	0	2	2.9	1	1.5	0
1651533	36+5	36	1	5	7	37.7143	2340	0	6	2	3	1	7.366	29.3	113.7	-8.7	-6.4	16.9	17.8	98.4	8.8	15.1	6.3	4.3	0.2	-2	2	1	136.7	3.9	111	1.13	3.3	0.45	2	141	4.1	109	35	14	7.87	0.8	4.5	0	2	3	0	1.5	0
1651534	36+5	36	1	5	7	37.7143	2340	0	6	2	3	1	7.351	30	148.4	-9.1	-6.7	16.8	17.7	99.2	6.5	12.2	5.7	3.5	0.08	-2.2	1	0	134.5	3.82	111.2	1.04	2.3	0.4	2	138	3.9	109	61	17	8.74	0.67	4.2	1	2	2.8	1	1.4	0
1643109	32+6	32	2	6	7	33.8571	1365	1	32	2	3	1	7.395	26.6	98.5	-8.7	-6.2	16.4	17.2	97.8	7.5	12.6	5.1	3.6	0.43	-1.5	2	0	136.4	4.17	112.5	1.29	2.8	0.4	2	140	4.6	111	15	3	8.7	0.7	4.9	0	2	3	0	1.9	0
1589732	33+4	33	2	4	7	34.5714	1450	1	16	2	3	1	7.464	21.1	112	-8.8	-5.3	15.3	15.9	98.8	7.3	7.7	0.4	-0.1	0.11	-0.5	1	0	134.1	5.19	111.5	1.18	2.2	.	1	134	5.3	111	25	9	2.66	1.35	5.1	0	2	2.9	1	2.2	0
1592237	33+0	33	2	0	7	34	1950	0	8	2	3	1	7.354	32.4	91.8	-7.6	-5.6	18.2	19.2	96.8	9.2	13.8	4.6	3.4	1.64	-1.2	1	0	134.6	4.96	107.2	0.96	5.8	.	2	138	6.6	106	132	38	8.1	0.54	5.5	0	2	3.8	0	1.7	0
1592928	33+2	33	2	2	7	34.2857	1820	0	18	2	3	1	7.455	21.6	108.1	-8.8	-5.7	15.3	16	98.6	9	13.7	4.7	1.7	0.46	-3	1	0	134.3	4.74	110	1.16	2.5	0.58	2	136	5.2	107	29	10	8.61	0.79	5.4	0	2	3.5	0	1.9	0
1596271	33+0	33	2	0	7	34	1720	0	21	2	3	1	7.5	20	76.8	-7.7	-3.9	15.8	16.4	96.8	9	3.2	-5.8	-7.2	0.58	-1.4	2	1	135.2	5.12	110.4	1.14	2.8	0.52	1	128	5.7	109	29	9	12.43	1.3	5.6	0	2	3.6	0	2	0
1596272	33+0	33	2	0	7	34	2130	0	28	2	3	1	7.43	22.4	63	-9.6	-6.2	15	15.7	93	10.4	11	0.6	-1	0.5	-1.6	2	0	137	4.6	111.6	1.19	5.5	0.52	2	136	5.1	110	34	14	11.9	0.75	5.3	0	2	3.5	0	1.8	0
1597308	33+2	33	2	2	7	34.2857	2000	0	13	2	3	1	7.476	22.4	92.7	-7.2	-4.6	16.7	17.4	98	7.4	10.3	2.9	2.3	0.61	-0.6	1	0	133.7	4.29	109.6	1.27	3	0.63	2	136	4.9	109	27	8	7.43	67	5.2	0	2	3.5	0	1.7	0
1598933	33+2	33	2	2	7	34.2857	1480	1	26	2	3	1	7.493	18.2	87.1	-9.4	-5.5	14.1	14.7	97.7	8.9	14.9	6	3.2	0.68	-2.8	1	0	134.8	4.92	111.8	1.09	6.7	0.69	2	138	5.6	109	47	13	7.9	0.75	5.8	0	2	3.6	0	2.2	0
1601243	33+2	33	2	2	7	34.2857	2210	0	11	2	3	1	7.413	31.5	78.1	-4.6	-2.8	20.3	21.3	95.8	7.5	9.7	2.2	1.5	0.46	-0.7	2	0	135.5	4.54	107.7	1.28	2.8	0.69	2	137	5	107	14	5	5.49	0.63	4.9	0	2	3.3	0	1.6	0
1606423	33+2	33	2	2	7	34.2857	1840	0	8	2	3	1	7.428	27.4	71.1	-6.3	-4.1	18.3	19.1	94.8	7.6	10.7	3.1	1.9	0.75	-1.2	1	0	134.1	4.95	108.2	1.28	2.3	0.59	2	136	5.7	107	27	8	6.82	0.56	4.9	0	2	3.4	0	1.5	0
1607501	33+2	33	2	2	7	34.2857	1790	0	13	2	3	1	7.443	23.5	103.7	-8.2	-5.7	16.2	16.9	98.4	6.6	7.8	1.2	1.1	0.67	-0.1	2	0	136.9	4.43	114.1	1.22	2.9	.	2	138	5.1	114	34	16	5.74	0.58	4.5	0	2	3.1	0	1.4	0
1607502	33+2	33	2	2	7	34.2857	1820	0	13	2	3	1	7.421	24.6	103	-8.6	-5.9	16.1	16.9	98.2	5.2	6.9	1.7	2.4	0.56	0.7	2	0	135.6	4.54	114.3	1.28	2.1	.	2	138	5.1	115	28	6	6.31	0.59	5.2	0	2	1.8	1	3.4	0
1611722	33+4	33	2	4	7	34.5714	1780	0	34	2	3	1	7.438	30.8	58.9	-3.4	-1.6	21.1	22	91.4	4.9	11.9	7	2.8	0.82	-4.2	2	0	136.2	4.78	110.2	1.28	1.3	0.7	2	139	5.6	106	26	10	3.81	1.01	5	0	2	3.1	0	1.9	0
1649126	33+0	33	2	0	7	34	1605	0	32	2	3	1	7.502	22	101.8	-6	-3.3	17.4	18.1	98.6	8.4	14.6	6.2	2.1	0.44	-4.1	1	0	133.9	4.66	108.1	1.36	3.4	0.55	2	136	5.1	104	13	5	5.26	0.69	5.5	0	2	3.7	0	1.8	0
1649145	33+1	33	2	1	7	34.1429	2260	0	11	2	3	1	7.46	28.3	100	-3.8	-1.7	20.3	21.1	98.2	3.5	14.7	11.2	9.9	0.29	-1.3	1	1	133.1	4.51	109.3	1.18	1.2	0.47	2	143	4.8	108	20	9	9.38	1.19	4.9	0	2	3.2	0	1.7	0
1585763	34+6	34	1	6	7	35.8571	1460	1	25	2	3	1	7.345	39.7	117.2	-4.1	-3.1	21.9	23.1	98.3	6.6	2.1	-4.5	0.5	0.37	5	2	0	141.5	3.93	113	1.29	2.8	0.55	2	142	4.3	118	25	11	2.33	0.79	5.2	0	2	3	0	2.2	0
1587888	34+4	34	1	4	7	35.5714	1240	1	49	2	3	1	7.392	30.8	139.1	-6.3	-4.2	18.9	19.9	99.2	12.2	8.1	-4.1	0.1	0.14	4.2	2	0	136.9	3.66	105.8	1.51	2.6	0.58	2	137	3.8	110	32	5	7.44	0.78	5.4	0	2	3.3	0	2.1	0
1587889	34+4	34	1	4	7	35.5714	2320	0	11	2	3	1	7.353	29.6	86.9	-9.3	-7.1	16.6	17.5	96.3	7.6	9.4	1.8	2.6	0.51	0.8	2	0	139.4	4.59	115.2	1.2	2	0.61	2	142	5.1	116	20	5	8.29	0.64	5.3	0	2	3.5	0	1.8	0
1592284	34+3	34	1	3	7	35.4286	2320	0	7	2	3	1	7.505	17.7	105	-9.2	-5.3	14.1	14.7	98.7	11.9	17.9	6	3.3	0.54	-2.7	2	0	135.7	4.96	109.7	0.82	6.1	.	2	139	5.5	107	79	14	13.13	1.04	6.1	0	2	3.9	0	2.2	0
1594016	34+3	34	1	3	7	35.4286	1730	0	13	2	3	1	7.351	34.4	89.8	-6.7	-5	19.2	20.3	96.6	7.7	7.8	0.1	-0.3	0.47	-0.4	2	0	137.3	4.63	110.4	1.24	1.7	0.71	2	137	5.1	110	43	15	9.83	0.58	5.6	0	2	2.2	1	3.4	0
1598212	34+1	34	1	1	7	35.1429	2330	0	11	2	3	1	7.39	30.5	115.6	-6.6	-4.6	18.6	19.6	98.6	8.1	7.4	-0.7	0.4	0.46	1.1	2	0	137.6	3.84	110.9	1.21	2.3	0.61	2	138	4.3	112	29	13	11.23	1	5.4	0	2	3.4	0	2	0
1603136	34+6	34	1	6	7	35.8571	2230	0	19	2	3	1	7.382	43.6	88.5	0.8	1.3	26.1	27.5	96.6	4.4	4.9	0.5	0	0.12	-0.5	1	0	133	4.58	102.5	1.09	0.9	0.55	1	133	4.7	102	21	7	10.33	0.91	5.2	0	2	3	0	2.2	0
1603739	34+3	34	1	3	7	35.4286	1930	0	18	2	3	1	7.399	41.5	86.8	0.8	1.3	25.9	27.2	96.6	3.7	4.1	0.4	2.8	0.36	2.4	2	0	137.2	4.04	107.6	1.28	2.1	0.54	2	140	4.4	110	33	12	6.04	0.57	4.3	0	2	2.7	1	1.6	0
1611630	34+0	34	1	0	7	35	1620	0	19	2	3	1	7.387	24.8	74.7	-10.3	-7.7	15	15.8	95	8.9	13	4.1	0.9	0.72	-3.2	2	0	137.1	3.68	113.2	1.28	2.6	0.66	2	138	4.4	110	32	10	9.19	0.72	5.9	0	2	3.8	0	2.1	0
1611631	34+0	34	1	0	7	35	2120	0	13	2	3	1	7.396	21.8	192.6	-11.6	-8.6	13.5	14.2	99.7	7.7	12.5	4.8	1.4	0.29	-3.4	1	0	134.6	3.51	113.4	1.23	3.1	0.67	2	136	3.8	110	47	16	8.18	0.76	5.9	0	2	3.9	0	2	0
1613488	34+4	34	1	4	7	35.5714	1780	0	12	2	3	1	7.394	36.8	94.8	-2.4	-1.2	22.7	23.9	97.4	8	7.3	-0.7	1.2	0.44	1.9	2	0	139.8	4.06	109.1	1.28	1.8	0.71	2	141	4.5	111	26	9	7.16	0.56	4.5	0	2	3	0	1.5	0
1613487	34+4	34	1	4	7	35.5714	1800	0	12	2	3	1	7.472	23.9	113.3	-6.6	-3.9	17.4	18.1	99	9.3	11.6	2.3	2.5	0.68	0.2	2	0	137.5	3.92	110.8	1.03	1.5	0.5	2	140	4.6	111	35	13	8.73	0.61	5.1	0	2	3.5	0	1.6	0
1614535	34+5	34	1	5	7	35.7143	1650	0	21	2	3	1	7.429	21.3	88	-10.4	-6.8	14.2	14.9	97.3	10.1	11.8	1.7	-1.8	0.24	-3.5	1	0	132.8	4.46	108.5	1.08	3	0.45	1	131	4.7	105	21	7	6.72	1.36	6.3	0	2	3.3	0	3	0
1636183	34+1	34	1	1	7	35.1429	2290	0	14	2	3	1	7.38	37.4	112.3	-3.1	-1.9	22.3	23.5	98.3	3.9	10.7	6.8	6.3	0.39	-0.5	2	1	137.7	4.21	111.5	1.36	1.1	0.57	2	144	4.6	111	19	9	6.68	0.56	4.5	0	2	3.1	0	1.4	0
1638633	34+4	34	1	4	7	35.5714	1700	0	13	2	3	1	7.38	35.8	87	-4.1	-2.7	21.3	22.4	96.5	4.1	7.7	3.6	3.5	0.59	-0.1	1	0	133.5	4.01	108.1	1.33	1.4	0.58	2	137	4.6	108	23	7	6.42	0.68	5.2	0	2	3.5	0	1.7	0
1640981	34+2	34	1	2	7	35.2857	2220	0	16	2	3	1	7.46	21.3	86.5	-8.8	-5.5	15.3	16	97.4	8.3	12.7	4.4	0.7	0.27	-3.7	2	0	137.3	4.73	113.7	1.33	2	0.52	2	138	5	110	20	11	10.06	1.25	5.9	0	2	3.8	0	2.1	0
1598370	35+1	35	1	1	7	36.1429	2240	0	9	2	3	1	7.384	31.5	79.4	-6.4	-4.7	19	19.9	95.6	8.9	8	-0.9	1.5	0.38	2.4	2	0	140.5	4.42	112.6	1.06	1.5	0.61	2	142	4.8	115	21	7	10.42	0.79	4.7	0	2	3	0	1.7	0
1613292	35+0	35	1	0	7	36	2370	0	7	2	3	1	7.552	18.4	76.7	-6.3	-3.1	16.3	16.9	97.2	9.1	8.7	-0.4	2.2	0.45	2.6	2	0	137.8	4.85	112.4	1.2	3.4	0.62	2	140	5.3	115	30	9	9.68	0.93	4.8	0	2	3.2	0	1.6	0
1616880	35+5	35	1	5	7	36.7143	1500	0	17	2	3	1	7.416	25.5	118.2	-8.2	-5.9	16.6	17.4	98.8	5.1	9.4	4.3	3.9	0.38	-0.4	1	0	133.1	4.02	111.4	1.36	1.4	0.5	2	137	4.4	111	29	24	9.12	0.67	4.8	0	2	3.3	0	1.5	0
1614596	23+4	23	2	4	7	24.5714	600	2	21	1	3	1	7.389	32.9	22.8	-5.2	-3.7	20	21.1	39.6	-6.1	8	14.1	8	-0.12	-6.1	2	1	137	4.32	123.1	1.51	7.5	0.73	2	145	4.2	117	25	11	3.75	3.12	4.4	0	2	1.9	1	2.5	0
1607105	24+1	24	2	1	7	25.1429	690	2	86	2	3	1	7.279	45.9	62.9	-5.3	-4.4	21.7	23.1	88.5	-5.6	6.3	11.9	1.4	0.99	-10.5	2	0	139.6	3.81	123.5	1.28	1.2	0.77	2	141	4.8	113	28	7	2.45	0.76	4.4	0	2	3.2	0	1.2	0
1629271	24+0	24	2	0	7	25	750	2	98	2	3	1	7.169	65.6	35.9	-4.7	-4.7	24.1	26.1	52.5	3.7	5.9	2.2	3.4	0.4	1.2	2	0	143.6	4.5	115.8	1.56	2.2	0.88	3	147	4.9	117	10	5	2.06	0.46	4.1	1	2	2.8	1	1.3	0
1602273	26+6	26	2	6	7	27.8571	980	2	66	2	3	1	7.297	41.5	68.1	-6.3	-5.1	20.5	21.7	91.2	2.9	4.5	1.6	2	0.38	0.4	2	0	136	2.32	112.6	2.05	1	0.83	2	138	2.7	113	20	6	7.9	0.6	3.9	1	1	2.7	1	1.2	0
1608522	26+6	26	2	6	7	27.8571	890	2	64	2	3	1	7.327	36.6	65.9	-6.9	-5.4	19.4	20.5	91.3	4.1	9.6	5.5	3.4	0.54	-2.1	1	0	132.6	4.16	109.1	1.24	2.7	0.7	2	136	4.7	107	44	13	5.36	0.68	4.8	0	2	3.2	0	1.6	0
1641073	33+6	33	2	6	7	34.8571	790	2	55	1	3	1	7.228	41.9	38.9	-10.2	-9	17.7	19	63.4	9.8	14.3	4.5	-7.3	-0.97	-11.8	2	1	139.3	6.97	111.8	1	10.8	0.68	1	132	6	100	66	10	1.92	1.09	5.2	0	2	3.2	0	2	0
1646565	24+6	24	2	6	7	25.8571	1060	1	37	2	3	1	7.411	29.7	135.6	-5.8	-4	19.1	20	99.2	6.9	13.9	7	4.1	0.28	-2.9	1	1	134.9	5.32	108.9	1.37	1.7	0.73	2	139	5.6	106	16	6	5.01	0.52	4.9	0	2	3.5	0	1.4	0
1583910	27+6	27	2	6	7	28.8571	850	2	9	1	3	1	7.178	86.4	51.1	3.7	2.2	32.4	35	73.7	-3.4	1.6	5	-5.1	-1.31	-10.1	1	1	124.1	7.51	95.1	1.03	2.8	0.87	1	119	6.2	85	128	18	5.27	3.12	4	1	2	3.1	0	0.9	0
1594667	27+1	27	2	1	7	28.1429	940	2	57	2	3	1	7.435	27.2	91.9	-6	-4.1	18.5	19.3	97.6	8.3	12.5	4.2	4.2	1.21	0	1	1	132.8	2.99	106	1.44	1.1	0.62	2	137	4.2	106	22	2	7.63	0.67	4.6	0	2	3.1	0	1.5	0
1614981	27+4	27	2	4	7	28.5714	1840	0	62	2	3	1	7.444	22	114.1	-9.1	-6.6	15.3	15.9	98.8	4.3	11.7	7.4	1.2	0.61	-6.2	1	0	123.8	4.59	104.2	1.34	2.4	0.54	1	125	5.2	98	27	9	6.05	0.55	5.8	0	2	3.7	0	2.1	0
1616490	27+5	27	2	5	7	28.7143	880	2	76	2	3	1	7.481	26.4	78.5	-3.8	-1.4	19.9	20.8	96.7	10.9	13.1	2.2	-1.6	-0.05	-3.8	3	0	147.6	5.55	116.8	1.3	4.6	0.7	3	146	5.5	113	30	8	4.32	0.71	4.8	0	2	3.1	0	1.7	0
1625468	27+0	27	2	0	7	28	790	2	106	2	3	1	7.378	30.1	196	-7.5	-5.5	17.9	18.8	99.7	8.6	9.1	0.5	1.3	0.33	0.8	1	0	134.7	4.27	108.2	1.37	1.7	0.51	2	136	4.6	109	26	4	6.73	0.64	5	0	2	3.3	0	1.7	0
1645290	27+0	27	2	0	7	28	940	2	62	2	3	1	7.402	29.1	52.3	-6.8	-4.8	18.3	19.2	87.3	8.1	9.7	1.6	3.8	0.4	2.2	2	0	135.2	5.2	108.8	1.39	3	0.69	2	139	5.6	111	15	7	7.92	0.64	5	0	2	3.5	0	1.5	0
1601277	28+4W	28	2	4	7	29.5714	1150	1	59	2	3	1	7.365	32.5	77.5	-6.9	-5.1	18.8	19.8	95.1	5.4	6.2	0.8	1.8	0.23	1	1	0	132.2	3.67	108	1.39	1.5	0.65	1	134	3.9	109	27	7	5.37	0.47	4.6	0	2	2.8	1	1.8	0
1609525	28+2	28	2	2	7	29.2857	1130	1	29	2	3	1	7.343	39.1	67.4	-4.5	-3.4	21.5	22.7	92.1	2.6	6.5	3.9	3	1.18	-0.9	1	0	134	3.82	109.9	1.33	2	0.65	2	137	5	109	67	16	7.78	0.61	4.7	0	2	3.3	0	1.4	0
1614712	28+6	28	2	6	7	29.8571	1370	1	37	2	3	1	7.389	32.4	108.1	-5.5	-3.7	19.8	20.8	98.2	4.7	13.2	8.5	4.3	0.81	-4.2	1	1	130.7	3.69	106.2	1.18	3.2	0.46	2	135	4.5	102	34	9	8.84	0.63	4.9	0	2	3.2	0	1.7	0
1617113	28+2	28	2	2	7	29.2857	1100	1	54	2	3	1	7.475	24.1	95	-6	-4.1	17.9	18.6	98.1	9.8	12.1	2.3	2.3	0.1	0	1	0	132.7	5.8	105	1.29	3	0.57	2	135	5.9	105	20	5	4.96	0.66	5.1	0	2	3.5	0	1.6	0
1618150	28+0	28	2	0	7	29	1190	1	73	2	3	1	7.285	35.1	189.4	-10	-8.4	16.9	18	99.5	3.3	7.1	3.8	5.4	0.19	1.6	2	1	140.6	5.01	120.4	1.58	0.9	0.68	3	146	5.2	122	14	6	9.01	1.04	3.9	1	1	2.6	1	1.3	0
1625010	28+6	28	2	6	7	29.8571	1180	1	62	2	3	1	7.479	24.5	123.4	-5.4	-2.8	18.4	19.1	99.1	7.9	15.6	7.7	0.6	0.37	-7.1	1	0	133.4	4.63	107.1	1.37	1.7	0.56	1	134	5	100	30	9	5.53	0.73	5.3	0	2	3.7	0	1.6	0
1629278	28+4	28	2	4	7	29.5714	1440	1	54	2	3	1	7.478	40.5	138.5	6.4	6.8	30.2	31.5	99.3	-1.7	5.8	7.5	-8.5	0.53	-16	1	1	129.5	5.07	101	1.31	1.9	0.59	1	121	5.6	85	17	7	17.62	1.22	5.2	0	2	2.8	1	2.4	0
1636537	28+6	28	2	6	7	29.8571	940	2	66	2	3	1	7.395	33.4	79.2	-4.5	-2.9	20.7	21.7	95.7	2.8	6.3	3.5	1.8	0.49	-1.7	1	0	130.2	4.81	106.7	1.28	0.6	0.55	1	132	5.3	105	28	8	8.78	0.96	5.2	0	2	3.4	0	1.8	0
1637999	28+0	28	2	0	7	29	1230	1	59	2	3	1	7.339	37.9	61.3	-5.4	-4.1	20.6	21.8	89.7	6.3	5.4	-0.9	-3.7	0.91	-2.8	2	0	135.7	4.39	108.8	1.36	2.5	0.66	1	132	5.3	106	32	8	2.9	0.62	4.4	0	2	3.2	0	1.2	0
1586818	29+0	29	2	0	7	30	1430	1	40	2	3	1	7.353	42.6	113.4	-2	-1.2	23.9	25.2	98.2	3.4	7.1	3.7	2.7	0.56	-1	1	0	134.3	3.74	107	1.25	1.2	0.59	2	137	4.3	106	31	8	5.47	0.88	4.5	0	2	2.9	1	1.6	0
1590074	29+6	29	2	6	7	30.8571	1070	1	58	2	3	1	7.333	43.9	35	-2.6	-1.9	23.5	24.9	63	5	4.5	-0.5	-1.2	1.45	-0.7	1	0	128.2	2.95	99.7	1.28	1.6	.	1	127	4.4	99	66	8	7.48	0.45	4.8	0	2	3.2	0	1.6	0
1595475	29+6	29	2	6	7	30.8571	1530	0	39	2	3	1	7.413	25.1	112.1	-8.6	-5.8	16.2	17	98.6	10.6	9.8	-0.8	-0.2	0.25	0.6	2	0	135.2	4.15	108.4	1.25	2.3	0.62	2	135	4.4	109	34	9	11.04	0.66	5.7	0	2	3.8	0	1.9	0
1602672	29+4	29	2	4	7	30.5714	1300	1	51	2	3	1	7.385	26.5	76.8	-9.3	-6.7	16	16.8	95.3	9.6	7	-2.6	-0.2	0.08	2.4	2	0	135.2	3.02	109.6	1.54	1.4	0.56	2	135	3.1	112	30	10	4.85	0.38	5	0	2	3.2	0	1.8	0
1627681	29+0	29	2	0	7	30	910	2	67	2	3	1	7.427	29.1	64.2	-5.3	-3.3	19.4	20.2	93.1	10.1	12.6	2.5	0.7	0.1	-1.8	1	0	134.3	5.1	104.8	1.44	4.5	0.56	2	135	5.2	103	48	10	6.84	0.48	5.6	0	2	3.7	0	1.9	0
1631677	29+3	29	2	3	7	30.4286	1460	1	50	2	3	1	7.343	29.7	83.2	-9.7	-7.6	16.3	17.2	95.8	12	15.7	3.7	5.4	0.21	1.7	2	1	141.6	3.49	113.3	1.24	1.6	0.52	3	147	3.7	115	21	8	10.08	0.87	5	0	2	3.4	0	1.6	0
1632985	29+2	29	2	2	7	30.2857	1460	1	45	2	3	1	7.384	35.6	80.8	-3.9	-2.5	21.4	22.5	95.8	6.4	9.6	3.2	1.1	0.14	-2.1	1	0	129.9	3.96	102.1	1.32	0.8	0.52	1	131	4.1	100	21	10	4.9	0.66	5.5	0	2	3.6	0	1.9	0
1614646	30+0	30	2	0	7	31	1770	0	24	2	3	1	7.352	29.1	73.5	-9.5	-7.4	16.3	17.2	94.2	8.4	10.7	2.3	0.7	0.85	-1.6	1	0	134.3	4.35	109.6	1.37	3.7	0.6	2	135	5.2	108	27	7	7.83	0.88	5.9	0	2	3.8	0	2.1	0
1616667	30+3	30	2	3	7	31.4286	1310	1	113	2	3	1	7.45	31.3	92.1	-2.3	-0.6	22	23	97.6	6.1	13	6.9	3.9	0.22	-3	2	0	136.1	4.78	108	1.3	2.6	0.5	2	140	5	105	29	14	6.94	0.74	4.5	0	2	3.2	0	1.3	0
1635119	30+1	30	2	1	7	31.1429	1290	1	51	2	3	1	7.435	22.5	72	-9.2	-6.3	15.3	16	95.3	8.1	12.7	4.6	4.8	0.21	0.2	2	1	140.2	4.19	116.8	1.16	2.3	0.51	2	145	4.4	117	31	10	10.23	0.73	4.6	0	2	3.2	0	1.4	0
1638425	30+3	30	2	3	7	31.4286	665	2	75	1	3	1	7.276	27.6	107.1	-14.1	-12	13	13.8	97.5	6.4	13	6.6	-0.9	-2.17	-7.5	1	0	127.9	6.07	108.5	1.34	3.7	0.49	1	127	3.9	101	21	7	2.52	2.01	3	1	1	1.8	1	1.2	0
1640991	30+1	30	2	1	7	31.1429	1240	1	33	2	3	1	7.353	33.9	103.2	-6.8	-5.2	19	20.1	97.7	2.5	9	6.5	5.8	0.3	-0.7	1	1	133.2	4.1	111.7	1.42	1.1	0.56	2	139	4.4	111	14	5	3.94	0.58	4.3	0	2	3	0	1.3	0
1642254	30+5	30	2	5	7	31.7143	1550	0	29	2	3	1	7.303	41.2	54.3	-6.1	-5	20.6	21.8	84.6	7.7	10.4	2.7	2.5	0.79	-0.2	1	0	132.5	4.11	104.2	1.37	2.5	0.56	2	135	4.9	104	16	6	4.6	0.78	5	0	2	3.4	0	1.6	0
1592307	31+1	31	2	1	7	32.1429	1410	1	28	2	3	1	7.4	21.2	122.4	-11.8	-8.8	13.2	13.9	98.9	6.6	9.8	3.2	1	0.46	-2.2	2	0	135	4.04	115.2	1.21	2.8	.	2	136	4.5	113	27	13	9.38	0.69	5	0	2	3.2	0	1.8	0
1592306	31+1	31	2	1	7	32.1429	1580	0	28	2	3	1	7.383	30.4	96	-7.1	-5.3	18.2	19.2	97.5	6.5	9.8	3.3	1.9	0.66	-1.4	1	0	134.1	3.44	109.4	1.29	2.9	0.61	2	136	4.1	108	26	11	7.73	0.7	5	0	2	3.3	0	1.7	0
1596593	31+4	31	2	4	7	32.5714	1680	0	29	2	3	1	7.349	23.9	158.4	-12.6	-9.8	13.3	14	99.4	9	11.7	2.7	0.6	-0.07	-2.1	1	0	132.4	3.97	110.1	1.36	2.1	0.66	1	133	3.9	108	17	6	4.4	0.65	5.7	0	2	3.7	0	2	0
1599792	31+3	31	2	3	7	32.4286	1790	0	26	2	3	1	7.369	29.9	71	-8.2	-6.5	17.4	18.3	93.8	6	6.6	0.6	1.2	0.37	0.6	1	0	134.8	4.43	111.4	1.32	1.3	0.64	2	136	4.8	112	26	9	6.29	0.59	5.1	0	2	3.3	0	1.8	0
1607112	31+1	31	2	1	7	32.1429	1920	0	36	2	3	1	7.441	28.9	95.9	-4.5	-2.4	19.9	20.8	97.9	4	5.1	1.1	3.7	0.35	2.6	2	0	135.3	4.55	111.4	1.06	2	0.6	2	139	4.9	114	41	22	7.36	0.43	4.5	0	2	3.2	0	1.3	0
1616351	31+6	31	2	6	7	32.8571	1810	0	15	2	3	1	7.417	28.7	86.2	-6.1	-4.1	18.7	19.6	96.9	3.4	12.3	8.9	4.3	0.4	-4.6	1	1	130.7	4.2	108.6	1.36	3.6	0.53	2	135	4.6	104	21	12	7.98	0.82	4.5	0	2	2.9	1	1.6	0
1621885	31+6	31	2	6	7	32.8571	1210	1	43	2	3	1	7.402	30.2	77.5	-6.1	-4.3	18.9	19.9	95.6	8.9	16.1	7.2	5.5	0.28	-1.7	2	1	137.5	4.22	109.7	1.39	2.4	0.59	2	143	4.5	108	20	9	10.53	1.03	5	0	2	3.3	0	1.7	0
1642807	31+3	31	2	3	7	32.4286	1707	0	19	2	3	1	7.453	20	97.6	-10.1	-6.7	14.1	14.7	98.1	10.6	15.9	5.3	4.9	0.18	-0.4	2	1	136.1	5.02	111.4	1.32	2.9	0.52	2	141	5.2	111	23	8	10.03	0.94	5.6	0	2	3.7	0	1.9	0
1643197	31+2	31	2	2	7	32.2857	1535	0	47	2	3	1	7.463	21.8	169.3	-8.3	-5.5	15.8	16.4	99.6	-3	15.2	18.2	5.7	0.22	-12.5	1	1	131.3	4.58	118.5	1.26	2.5	0.52	2	137	4.8	106	36	7	7.54	0.67	4.8	0	2	3.4	0	1.4	0
1643196	31+2	31	2	2	7	32.2857	1918	0	23	2	3	1	7.429	24.6	97.1	-8.2	-5.7	16.4	17.2	97.9	7.8	10.6	2.8	4	0.15	1.2	2	0	136	4.85	111.8	1.35	2.5	0.61	2	140	5	113	20	6	9.07	0.84	4.9	0	2	3.4	0	1.5	0
1588272	32+4	32	2	4	7	33.5714	1690	0	22	2	3	1	7.38	28.7	111.2	-8.3	-6.1	17.1	18	98.4	5.8	9.9	4.1	2.7	0.55	-1.4	2	0	139.3	3.95	116.4	1.26	1.8	0.55	2	142	4.5	115	30	12	6	0.69	5.1	0	2	3.2	0	1.9	0
1589806	32+2	32	2	2	7	33.2857	1430	1	26	2	3	1	7.409	28.2	108.4	-6.9	-4.5	18	18.9	98.4	9.8	11	1.2	-0.1	0.33	-1.3	2	0	135.1	4.17	107.3	1.17	0.9	.	2	135	4.5	106	48	16	4.52	0.49	5.5	0	2	3.4	0	2.1	0
1596127	32+6	32	2	6	7	33.8571	1440	1	34	2	3	1	7.362	27	64.7	-10.2	-7.9	15.4	16.3	92	7.7	8.6	0.9	0.1	0.56	-0.8	2	0	135.9	4.24	112.8	1.34	1.6	0.62	2	136	4.8	112	25	9	6.66	0.69	5.9	0	2	3.9	0	2	0
1596129	32+6	32	2	6	7	33.8571	1580	0	23	2	3	1	7.377	24.3	84.7	-11.1	-8.6	14.4	15.1	96.4	7.7	9.6	1.9	1	0.51	-0.9	2	0	137	4.39	114.9	1.32	1.3	0.67	2	138	4.9	114	23	5	9.33	0.89	5.7	0	2	3.8	0	1.9	0
1601972	32+2	32	2	2	7	33.2857	1700	0	21	2	3	1	7.382	45.7	81.2	2	2.2	27.4	28.8	95.6	2.4	3.6	1.2	0.4	0.31	-0.8	1	0	132.6	4.19	102.8	1.27	1.8	0.64	1	133	4.5	102	28	10	5.37	0.6	5.2	0	2	3.4	0	1.8	0
1617239	32+1	32	2	1	7	33.1429	1400	1	26	2	3	1	7.45	21.6	114.6	-9.1	-5.9	15.2	15.9	98.8	10.8	13.8	3	2.3	0.07	-0.7	2	0	139.7	3.73	113.7	1.12	2.9	0.48	2	142	3.8	113	189	30	6.82	0.67	4.3	0	2	2.8	1	1.5	0
1601972	32+2	32	2	2	7	33.2857	1700	0	21	2	3	1	7.382	45.7	81.2	2	2.2	27.4	28.8	95.6	2.4	3.6	1.2	0.4	0.31	-0.8	1	0	132.6	4.19	102.8	1.27	1.8	0.64	1	133	4.5	102	28	10	5.37	0.6	5.2	0	2	3.4	0	1.8	0
1617239	32+1	32	2	1	7	33.1429	1400	1	26	2	3	1	7.45	21.6	114.6	-9.1	-5.9	15.2	15.9	98.8	10.8	13.8	3	2.3	0.07	-0.7	2	0	139.7	3.73	113.7	1.12	2.9	0.48	2	142	3.8	113	189	30	6.82	0.67	4.3	0	2	2.8	1	1.5	0
1617240	32+1	32	2	1	7	33.1429	1540	0	26	2	3	1	7.449	25.4	113	-6.5	-3.9	17.7	18.5	98.7	7.5	13.3	5.8	9.2	0.33	3.4	2	1	139.8	4.17	114.6	1.02	2.5	0.48	3	149	4.5	118	163	25	8.33	0.72	4.3	0	2	2.8	1	1.5	0
1617461	32+5	32	2	5	7	33.7143	1710	0	30	2	3	1	7.346	31.7	91.6	-9.3	-7.3	16.9	17.8	97	8.2	10.1	1.9	1.2	1.09	-0.7	1	0	134.8	4.01	109.7	1.19	1.6	0.52	2	136	5.1	109	17	6	9.87	0.85	5.5	0	2	3.6	0	1.9	0
1618910	32+5	32	2	5	7	33.7143	2350	0	13	2	3	1	7.455	28.8	103.3	-3.7	-1.8	20.5	21.3	98.3	7.1	11.5	4.4	3.3	0.11	-1.1	2	0	135.7	4.49	108.1	1.19	2.8	0.44	2	139	4.6	107	32	12	9.68	0.65	4.8	0	2	3.3	0	1.5	0
1620807	32+3	32	2	3	7	33.4286	1920	0	10	2	3	1	7.464	27.5	87.9	-4.1	-1.8	19.9	20.8	97.4	8.6	12.1	3.5	0.8	0.65	-2.7	2	0	140.2	4.45	111.7	1.27	2.1	0.49	2	141	5.1	109	23	8	9.27	0.75	5.2	0	2	3.6	0	1.6	0
1622606	32+0	31	2	0	7	32	1800	0	19	2	3	1	7.41	30.4	89.9	-5.4	-3.5	19.5	20.4	97.2	10.7	8.5	-2.2	-0.1	0.26	2.1	2	0	136.1	5.04	105.9	1.28	2	0.48	2	136	5.3	108	28	8	6.38	0.64	5.2	0	2	3.6	0	1.6	0
1628440	36+2	36	1	2	7	37.2857	1590	0	24	2	3	1	7.391	34.2	110.2	-4.3	-2.6	20.9	22	98.3	8.3	13.1	4.8	3.6	0.1	-1.2	2	0	138.4	4.2	109.2	1.15	2.3	0.55	2	142	4.3	108	41	7	4.31	0.68	5.4	0	2	3.5	0	1.9	0
1632404	32+2	32	2	2	7	33.2857	1540	0	24	2	3	1	7.445	25.2	174.3	-6.9	-4.7	17.4	18.2	99.6	10.2	13.6	3.4	2.1	0.38	-1.3	1	0	134.9	4.32	107.3	1.42	1.8	0.49	2	137	4.7	106	197	191	7.48	5.96	5.5	0	2	3.1	0	2.4	0
1633970	32+4	32	2	4	7	33.5714	1740	0	15	2	3	1	7.457	24.8	92.1	-6.5	-3.9	17.7	18.4	97.8	8.8	13.3	4.5	5.5	0.31	1	2	1	139.5	4.89	113	1.14	2.7	0.49	2	145	5.2	114	18	7	7.51	0.73	4.5	0	2	2.9	1	1.6	0
1634069	35+4	35	1	4	7	36.5714	1460	1	24	2	3	1	7.383	23	88.3	-11.5	-8.8	13.8	14.5	96.9	8.9	13.2	4.3	1.7	0.31	-2.6	1	0	134.3	4.89	111.6	1.46	3.4	0.55	2	136	5.2	109	31	7	8.78	0.75	5.6	0	2	3.7	0	1.9	0
1634070	32+1	32	2	1	7	33.1429	1770	0	19	2	3	1	7.378	24.8	74.5	-10.7	-8	14.7	15.5	94.9	9.9	11.3	1.4	0.2	0.65	-1.2	2	0	135.8	4.35	111.2	1.4	2.9	0.54	2	136	5	110	27	7	6.98	0.82	5.3	0	2	3.7	0	1.6	0
1649500	30+0	30	2	0	7	31	1170	1	46	2	3	1	7.41	37	56	-1.1	-0.9	23.5	24.6	89	4.5	6.5	2	2	-0.6	0	2	0	136	5.4	108	1.39	1.1	.	2	138	4.8	108	20	9	3.85	0.52	5.2	0	2	3.4	0	1.8	0
1649501	30+0	30	2	0	7	31	1320	1	46	2	3	1	7.38	33	47	-5.6	-4.7	19.5	20.5	81.6	7.5	11.5	4	2	-0.7	-2	2	0	135	5.8	108	1.33	1.6	.	2	137	5.1	106	19	7	7.16	0.88	5.6	0	2	3.8	0	1.8	0
1650634	30+5	30	2	5	7	31.7143	2028	0	30	2	3	1	7.378	45.1	73.3	1.4	1.6	26.8	28.2	94.1	1.9	10.2	8.3	2.6	0	-5.7	1	0	130.4	4.5	101.7	1.24	1.9	0.54	1	133	4.5	96	25	9	5.76	0.9	5.8	0	2	3.9	0	1.9	0
1651565	26+4	26	2	4	7	27.5714	870	2	87	2	3	1	7.27	47	55	-5.3	-5.6	21.6	23	83.3	1.4	13.4	12	5	-0.9	-7	1	1	132	6	109	1.3	0.9	.	2	137	5.1	102	25	12	0.83	0.26	5.8	0	2	3.7	0	2.1	0
1651935	32+4	32	2	4	7	33.5714	2160	0	17	2	3	1	7.446	22.3	87.7	-8.8	-5.6	15.5	16.2	97.4	8.9	14.5	5.6	3.7	0.52	-1.9	2	0	136.3	4.68	111.9	1.29	3.3	0.42	2	140	5.2	110	34	10	15.75	1.13	5.3	0	2	3.5	0	1.8	0
1652589	33+5	33	2	5	7	34.7143	2260	0	26	2	3	1	7.306	27.6	85.8	-12.7	-10.3	13.9	14.7	95.7	9.8	18.1	8.3	2.1	0.17	-6.2	2	0	135.9	5.33	112.2	1.3	9.4	0.57	2	138	5.5	106	45	9	11.77	0.98	5.7	0	2	3.7	0	2	0
1653035	25+5	25	2	5	7	26.7143	885	2	79	2	3	1	7.503	27.7	165	-1.4	0.3	22	22.8	99.6	5.1	10	4.9	7.3	0.44	2.4	1	1	133.7	4.86	106.6	1.28	1.9	0.54	2	141	5.3	109	51	8	6.89	0.34	5	0	2	3.4	0	1.6	0
1653666	30+5	30	2	5	7	31.7143	1210	1	51	2	3	1	7.387	35.8	140.6	-3.6	-2.3	21.7	22.8	99.2	3.4	14.3	10.9	11.1	-3.79	0.2	1	1	131.9	8.79	106.8	1.2	1.5	0.52	2	143	5	107	27	8	3.14	0.88	5.4	0	2	3.5	0	1.9	0
1653699	34+3	34	1	3	7	35.4286	1720	0	24	2	3	1	7.43	25.4	177	-7.6	-4.6	17	17.8	99.6	5.1	16	10.9	8.1	-0.33	-2.8	1	1	133.9	4.43	111.8	1.17	3.1	0.38	2	142	4.1	109	39	18	9.11	1.09	5.1	0	2	2.7	1	2.4	0
1654120	32+5	32	2	5	7	33.7143	1150	1	36	2	3	1	7.392	23.8	140.7	-10.6	-7.7	14.6	15.3	99.2	6.4	18.4	12	9.7	-4.83	-2.3	2	1	135.3	9.33	114.3	0.9	2.2	0.38	2	145	4.5	112	24	10	7.42	1.02	4.4	0	2	3	0	1.4	0
1656614	31+5	31	2	5	7	32.7143	1470	1	33	2	3	1	7.417	23.5	82	-9.5	-6.5	15.3	16	96.5	7.4	11.7	4.3	0.8	0.71	-3.5	1	0	133.2	4.89	110.5	1.31	2.3	0.5	1	134	5.6	107	22	12	5.84	0.73	5.7	0	2	4	0	1.7	0
1656973	34+6	34	1	6	7	35.8571	2240	0	9	2	3	1	7.389	35.4	81.9	-3.7	-2.3	21.6	22.7	96	5.7	7.4	1.7	1.9	0.37	0.2	2	0	137.1	4.33	109.8	1.35	1.2	0.58	2	139	4.7	110	44	13	7.61	0.92	5.1	0	2	3.2	0	1.9	0
1657759	36+2	36	1	2	7	37.2857	1630	0	17	2	3	1	7.478	23.9	99.9	-5.9	-3	17.9	18.6	98.3	11	12.1	1.1	0.8	0.74	-0.3	1	0	134.2	4.96	105.3	1.27	3.5	0.46	2	135	5.7	105	28	12	4.86	0.65	5.3	0	2	3.3	0	2	0
1657811	23+5	23	2	5	7	24.7143	630	2	105	2	3	1	7.4	38	32	-1.3	-1.1	23.5	24.7	61.6	4.5	14.5	10	10	0	0	3	1	147	5.2	119	1.46	3.5	.	3	157	5.2	119	16	10	3.58	1.41	4.3	0	2	2.9	1	1.4	0
1658538	32+0	32	2	0	7	33	2120	0	17	2	3	1	7.489	22.4	109.6	-6.4	-3.4	17.2	17.9	98.8	4.9	14.8	9.9	6.3	0.61	-3.6	1	1	134.7	4.79	112.6	1.31	2.2	0.43	2	141	5.4	109	20	11	8.66	0.53	5.6	0	2	3.7	0	1.9	0
1658863	33+2	33	2	2	7	34.2857	1466	1	31	2	3	1	7.434	19.3	112.1	-11.5	-7.6	13.1	13.7	98.7	7.6	11.9	4.3	4.1	0.49	-0.2	1	1	129.9	3.81	109.2	1.06	1.6	0.38	1	134	4.3	109	46	10	7.45	0.62	5.1	0	2	3.4	0	1.7	0
1660444	32+5	32	2	5	7	33.7143	1850	0	20	2	3	1	7.408	24.1	68.8	-9.6	-6.7	15.3	16.1	94.1	7.6	11.7	4.1	-0.8	0.26	-4.9	1	0	132.8	4.74	109.9	1.23	3.2	0.42	1	132	5	105	20	7	13.87	1.09	5.7	0	2	4	0	1.7	0
1661499	33+2	33	2	2	7	34.2857	1098	1	44	2	3	1	7.42	17.8	87.8	-13.1	-9.2	11.7	12.2	97.3	4.4	11.3	6.9	2	0.8	-4.9	1	0	129	5.1	112.9	1.26	3.4	0.48	1	131	5.9	108	19	12	6.97	0.79	5.6	0	2	3.5	0	2.1	0
1661584	27+5	27	2	5	7	28.7143	940	2	70	2	3	1	7.408	26	62.7	-8.4	-5.9	16.5	17.3	92.4	5	9.5	4.5	1.9	0.18	-2.6	1	0	130.1	4.72	108.6	1.28	1.9	0.46	1	132	4.9	106	24	8	7.72	0.6	5.6	0	2	3.8	0	1.8	0
1662267	27+4	27	2	4	7	28.5714	1025	1	70	2	3	1	7.386	28.7	61.9	-8	-5.9	17.3	18.2	91.5	4.2	14.7	10.5	9.6	0.81	-0.9	2	1	136.4	4.49	114.9	1.29	2.7	0.65	3	146	5.3	114	20	9	5.76	0.54	4.7	0	2	3.3	0	1.4	0
1662268	27+4	27	2	4	7	28.5714	1104	1	87	2	3	1	7.304	41.3	48.8	-5.9	-4.8	20.7	22	80.2	2.4	12.3	9.9	10.6	0.62	0.7	2	1	140.4	4.28	117.3	1.32	1.3	0.62	3	151	4.9	118	19	9	5.7	0.61	4.2	1	2	3	0	1.2	0
1664053	28+6	28	2	6	7	29.8571	1345	1	54	2	3	1	7.471	30.5	52	-1.5	0	22.4	23.4	89	1.8	10.6	8.8	0.4	0.17	-8.4	1	0	129.6	4.43	105.4	1.27	1.7	0.48	1	130	4.6	97	20	9	5.59	0.59	4.9	0	2	3.4	0	1.5	0
1664141	33+3	33	2	3	7	34.4286	2010	0	12	2	3	1	7.432	30.5	96.3	-4	-2	20.5	21.4	97.8	4.4	15.5	11.1	3.3	0.57	-7.8	1	0	132.7	4.43	107.8	1.27	2.2	0.47	2	136	5	100	22	10	6.11	0.65	5.7	0	2	4	0	1.7	0
1664183	29+3	29	2	3	7	30.4286	1330	1	47	2	3	1	7.468	29.2	85.9	-2.6	-0.9	21.3	22.2	97.3	-0.6	12.7	13.3	2	0.44	-11.3	1	0	128	4.66	107.3	1.29	1.5	0.45	1	130	5.1	96	31	9	6.25	0.78	5	0	2	3.7	0	1.3	0
1664625	31+4	31	2	4	7	32.5714	1786	0	20	2	3	1	7.35	25.8	87.4	-11.5	-8.9	14.4	15.2	96.4	6.2	9.6	3.4	-0.2	0.64	-3.6	2	0	135.2	4.76	114.6	1.34	2.4	.	2	135	5.4	111	19	6	7.23	1.16	5.9	0	2	4.1	0	1.8	0
1665329	31+5	31	2	5	7	32.7143	1005	1	50	2	3	1	7.427	26.1	170.6	-7.2	-4.9	17.4	18.2	99.6	4.4	12.6	8.2	2.3	-0.41	-5.9	1	0	132.7	4.71	110.9	1.23	2.6	0.41	2	135	4.3	105	22	9	5.42	0.83	5.1	0	2	3.3	0	1.8	0
1665611	30+1	30	2	1	7	31.1429	880	2	59	2	3	1	7.47	29	64	-2.6	-1.4	21.1	22	93.5	4.9	10.9	6	2	-0.3	-4	1	0	131	5	105	1.32	1.4	.	1	133	4.7	101	25	8	13.25	0.69	5	0	2	3.1	0	1.9	0
1667464	34+1	34	1	1	7	35.1429	1520	0	26	2	3	1	7.458	23.3	157.7	-7.5	-4.6	16.6	17.3	99.5	7.4	16.4	9	2.4	0.19	-6.6	1	0	133.6	4.11	109.6	1.23	2.2	0.51	2	136	4.3	103	19	7	9.45	0.62	5.8	0	2	3.9	0	1.9	0
1668905	34+0	34	1	0	7	35	1758	0	18	2	3	1	7.502	22.4	137.4	-5.7	-2.1	17.7	18.4	99.4	8.2	16.3	8.1	9	0.48	0.9	2	1	135	4.72	109.1	1.05	2.4	.	2	144	5.2	110	29	13	4.8	1.47	5.5	0	2	3.3	0	2.2	0
1669045	29+3	29	2	3	7	30.4286	1500	0	47	2	3	1	7.322	43.8	65.8	-3.4	-2.6	22.9	24.3	90.9	2.8	7.1	4.3	3.4	0.23	-0.9	2	0	138.6	4.47	112.9	1.16	1.3	.	2	142	4.7	112	31	9	4.92	1.1	4.9	0	2	2.6	1	2.3	0
1670566	33+3	33	2	3	7	34.4286	1441	1	23	2	3	1	7.422	26	112.1	-7.6	-5.2	17.1	17.9	98.6	7.5	10.9	3.4	-0.1	0.28	-3.5	1	0	131.1	4.32	106.5	1.3	1.8	.	1	131	4.6	103	17	8	8.56	0.42	4.1	1	2	2.7	1	1.4	0
1671119	23+1	23	2	1	7	24.1429	595	2	17	1	3	1	7.27	42	27	-7.6	-7.3	19.3	20.6	40.1	-5.3	1.7	7	0	0.5	-7	2	0	143	10.4	129	1.57	1.9	.	2	143	10.9	122	44	14	5.75	0.45	4.8	0	2	2.9	1	1.9	0
1671404	32+0	32	2	0	7	33	1660	0	20	2	3	1	7.438	23.4	145.2	-8.5	-5.4	16	16.7	99.4	5.9	14	8.1	2.4	0.52	-5.7	1	0	130.6	4.58	108.7	1.23	2.7	0.4	1	133	5.1	103	50	13	6.84	0.62	5.4	0	2	3.2	0	2.2	0
1671726	36+5	36	1	5	7	37.7143	1780	0	7	2	3	1	7.347	22.4	102.9	-13.5	-10.5	12.4	13.1	97.8	11.7	14.6	2.9	-0.2	0.12	-3.1	2	0	136.2	5.38	112.1	1.34	6.4	0.59	2	136	5.5	109	34	10	7.38	0.83	6	0	2	3.9	0	2.1	0
1671820	31+2	31	2	2	7	32.2857	1305	1	35	2	3	1	7.385	20.8	94.7	-12.8	-9.3	12.5	13.2	97.5	13.1	17.5	4.4	2	0.42	-2.4	1	0	131	4.98	105.4	1.3	6.7	0.46	1	133	5.4	103	19	9	8.06	0.84	6.3	0	2	4.1	0	2.2	0
1672736	38+0	38	0	0	7	39	2465	0	12	2	3	1	7.35	37	36	-5.2	-4.7	20.4	21.5	65.4	7.6	-3.4	-11	-9	0.4	2	2	1	136	5.7	108	1.31	1.4	.	1	127	6.1	110	43	11	7.71	0.61	5.3	0	2	3.6	0	1.7	0
1672992	30+4	30	2	4	7	31.5714	1590	0	26	2	3	1	7.324	27.5	70	-11.8	-9.6	14.5	15.3	92.8	1.1	10.5	9.4	13.2	-0.09	3.8	1	1	134.8	4.39	119.2	1.02	2.5	0.41	3	148	4.3	123	29	12	5.15	0.71	5.1	0	2	3.3	0	1.8	0
1673634	33+4	33	2	4	7	34.5714	1920	0	11	2	3	1	7.394	21.8	89.6	-11.7	-9	13.5	14.1	97.1	11.8	16.5	4.7	0.5	0.46	-4.2	1	0	134.5	4.54	109.2	1.32	4.9	0.59	2	135	5	105	22	11	12.1	0.89	6.2	0	2	4.2	0	2	0
1673761	33+4	33	2	4	7	34.5714	2220	0	9	2	3	1	7.411	29.9	83.1	-5.7	-3.5	19.2	20.1	96.5	14.2	13.8	-0.4	2.1	0.77	2.5	2	0	140.9	4.13	107.5	1.01	2	0.49	2	143	4.9	110	41	11	10.52	0.47	5.8	0	2	3.9	0	1.9	0
1673819	30+4	30	2	4	7	31.5714	1370	1	37	2	3	1	7.388	23.9	84.4	-10.7	-8.1	14.5	15.2	96.5	10.7	15.5	4.8	5.9	0.5	1.1	2	1	137.1	4.2	111.9	1.37	2	0.62	2	143	4.7	113	24	14	8.22	0.85	5.9	0	2	3.9	0	2	0
1673835	30+4	30	2	4	7	31.5714	1440	1	37	2	3	1	7.399	23.2	97.9	-10.6	-7.8	14.5	15.2	97.8	10.8	15.5	4.7	5.5	0.79	0.8	2	1	138.5	4.71	113.2	1.37	3.1	0.61	2	144	5.5	114	19	14	7.95	0.82	5.8	0	2	3.8	0	2	0
1674183	32+4	32	2	4	7	33.5714	1843	0	21	2	3	1	7.334	26.8	96.2	-11.8	-9.6	14.4	15.2	97.2	14.2	14.6	0.4	2.7	-0.11	2.3	2	0	137.3	5.11	108.7	1.33	4.5	0.68	2	140	5	111	15	7	9.66	0.93	5.8	0	2	3.7	0	2.1	0
1674184	32+4	32	2	4	7	33.5714	1750	0	21	2	3	1	7.359	29.4	126.3	-9	-6.7	16.7	17.6	98.8	11	15.3	4.3	5.2	0.32	0.9	2	1	135.8	4.18	108.1	0.96	3.6	0.45	2	141	4.5	109	21	8	11.18	1.05	5.5	0	2	3.6	0	1.9	0
1674436	29+5	29	2	5	7	30.7143	1495	1	40	2	3	1	7.33	37	48	-6.4	-5.7	19.5	20.6	80.1	7.5	0.5	-7	-3	0.5	4	2	0	139	4.9	112	1.14	1.6	.	2	136	5.4	116	55	9	7.63	0.52	5.7	0	2	3.9	0	1.8	0
1674624	31+1	31	2	1	7	32.1429	1670	0	25	2	3	1	7.35	39	26	-4.1	-3.7	21.5	22.7	43.9	8.5	10.5	2	4	-1	2	2	0	139	5.8	109	1.29	1.6	.	2	143	4.8	111	39	9	14.47	1.18	5.6	0	2	3.8	0	1.8	0
1674748	34+6	34	1	6	7	35.8571	1800	0	12	2	3	1	7.444	23	95.6	-8.5	-5.2	15.9	16.6	97.9	10.2	11.1	0.9	2.7	0.46	1.8	2	0	138.3	4.64	112.2	1.28	1.8	0.53	2	141	5.1	114	24	12	7.97	0.84	5.9	0	2	3.9	0	2	0
1674989	36+2	36	1	2	7	37.2857	1580	0	21	2	3	1	7.436	20.6	130.1	-10.5	-7	14	14.6	99.2	8.8	11	2.2	1.4	0.17	-0.8	2	0	135.6	4.13	112.8	1.31	1.1	0.54	2	137	4.3	112	20	6	5.5	0.73	5.1	0	2	3.5	0	1.6	0
1675003	36+2	36	1	2	7	37.2857	1270	1	71	2	3	1	7.36	27.7	79.6	-9.9	-7.9	15.8	16.6	95.5	6.8	6.2	-0.6	3	2.36	3.6	2	0	137	4.24	114.4	1.4	2	0.67	2	140	6.6	118	209	225	4.22	2.99	4.9	0	2	2.7	1	2.2	0
1675398	33+3	33	2	3	7	34.4286	900	2	53	2	3	1	7.371	35.3	94.9	-4.9	-3.5	20.6	21.7	97.2	0.6	12.4	11.8	5.7	-0.03	-6.1	1	1	131.3	2.93	110.1	1.25	4.2	0.46	2	137	2.9	104	12	9	5.28	1.08	5.4	0	2	2.7	1	2.7	0
1675405	33+4	33	2	4	7	34.5714	1870	0	22	2	3	1	7.402	20.5	115.4	-12.2	-9.3	12.8	13.5	98.7	8.3	10.2	1.9	1.2	0.52	-0.7	2	0	135.8	4.28	114.7	1.27	1.8	0.57	2	137	4.8	114	18	9	11.64	0.9	5.7	0	2	3.8	0	1.9	0
1675702	36+1	36	1	1	7	37.1429	2380	0	11	2	3	1	7.446	24.1	72.6	-7.6	-5.2	16.7	17.5	95.4	5.7	13.3	7.6	5.9	0.34	-1.7	2	1	135.1	4.76	112.7	1.17	4.2	0.5	2	141	5.1	111	13	9	10.35	0.96	5.3	0	2	3.6	0	1.7	0
1676073	36+3	36	1	3	7	37.4286	2456	0	13	2	3	1	7.439	24.7	147.7	-7.5	-4.9	16.9	17.7	99.4	6.2	11.1	4.9	2.5	0.33	-2.4	2	0	135.5	5.07	112.4	1.23	4.2	0.41	2	138	5.4	110	26	16	11.69	1.02	5.1	0	2	3.3	0	1.8	0
1676899	30+4	30	2	4	7	31.5714	1540	0	41	2	3	1	7.371	26.9	82.5	-9.8	-7.3	15.7	16.5	96	12.1	15.3	3.2	2.8	0.69	-0.4	2	0	139.2	4.11	111.4	1.29	3.2	0.56	2	142	4.8	111	34	9	7.82	0.74	5.6	0	2	3.8	0	1.8	0
1676948	35+0	35	1	0	7	36	2170	0	11	2	3	1	7.464	25.4	105	-5.6	-3	18.4	19.2	98.5	12.4	14.6	2.2	3.6	0.08	1.4	2	0	139.4	4.12	108.6	1.27	1.8	0.5	2	143	4.2	110	28	11	11.98	0.91	5.5	0	2	3.5	0	2	0
1677165	32+4	32	2	4	7	33.5714	2070	0	20	2	3	1	7.46	20.1	118.3	-9.7	-6.6	14.4	15	99	6.4	9.6	3.2	2.4	0.29	-0.8	1	0	134.6	4.11	113.8	1.11	2.7	0.48	2	137	4.4	113	17	8	7.07	0.8	4.7	0	2	3	0	1.7	0
1677166	32+4	32	2	4	7	33.5714	1740	0	20	2	3	1	7.432	26.3	102.4	-6.9	-4.5	17.7	18.5	98.2	9.6	11.3	1.7	1.5	0.49	-0.2	2	0	138.5	3.81	111.2	1.09	1.7	0.47	2	140	4.3	111	15	7	4.34	0.78	4.5	0	2	2.9	1	1.6	0
1677817	28+1	28	2	1	7	29.1429	1120	1	61	2	3	1	7.293	34.2	67.6	-10.1	-8.4	16.7	17.8	91.2	10.4	12.3	1.9	10.1	0.51	8.2	2	1	144.9	4.19	117.8	1.35	3.2	0.67	3	155	4.7	126	35	7	7.39	1.18	5.2	0	2	3.5	0	1.7	0
1678007	35+0	35	1	0	7	36	2080	0	11	2	3	1	7.49	25	59	-4.2	-1.7	19.1	19.9	92.3	6.9	14.9	8	5	-2.3	-3	2	1	136	7	110	1.07	1.7	.	2	141	4.7	107	73	27	14.03	0.89	5.4	0	2	3.3	0	2.1	0
1678308	35+6	35	1	6	7	36.8571	1754	0	140	1	3	1	7.493	27.5	87.3	-2.3	-0.6	21.3	22.1	97.6	9.8	18.7	8.9	14.6	0.52	5.7	2	1	135.4	3.68	104.3	1.26	3.6	0.45	3	150	4.2	110	42	12	14.16	1.58	5.7	0	2	3.8	0	1.9	0
1678394	35+5	35	1	5	7	36.7143	2310	0	35	2	3	1	7.367	43.5	39	-0.4	0.3	25.2	26.5	71.5	4.2	10.8	6.6	11	0.64	4.4	2	1	138	5.56	108.6	1.35	4	0.63	3	149	6.2	113	54	13	15.05	0.87	5	0	2	3.2	0	1.8	0
1678523	32+2	32	2	2	7	33.2857	1324	1	47	2	3	1	7.43	27.7	63.5	-6	-3.9	18.6	19.4	93	5.7	10.4	4.7	5.4	-0.06	0.7	2	1	137.6	3.26	113.3	1.41	3.5	0.51	2	143	3.2	114	15	11	8.15	1.32	4.1	1	2	2.3	1	1.8	0
1678629	34+2	34	1	2	7	35.2857	2350	0	13	2	3	1	7.379	33.5	85.4	-5.4	-3.8	20	21	96.4	8.7	8	-0.7	2.4	0.21	3.1	2	0	138.6	4.19	109.9	1.31	1	0.54	2	141	4.4	113	22	19	10	1.18	5.4	0	2	3.6	0	1.8	0
1678998	33+0	33	2	0	7	34	1730	0	29	2	3	1	7.466	17.7	122.2	-11.1	-6.7	12.9	13.5	99.1	12.7	15.1	2.4	0.7	0.94	-1.7	2	0	135.3	4.46	109.7	1.26	2.5	0.55	2	136	5.4	108	36	20	11.23	0.56	6.2	0	2	3.9	0	2.3	0
1678999	33+0	33	2	0	7	34	1420	1	34	2	3	1	7.432	17.5	89.9	-12.7	-9.4	11.8	12.3	97.5	12.2	14.2	2	2.6	1.45	0.6	1	0	134.4	5.55	110.4	1.34	5.8	0.66	2	137	7	111	68	12	14.29	0.92	6.1	0	2	4.1	0	2	0
1679201	35+0	35	1	0	7	36	2390	0	13	2	3	1	7.376	36.8	138.6	-3.7	-2.5	21.7	22.9	99.1	1.2	11.3	10.1	6.2	0.59	-3.9	2	1	136.8	3.91	113.9	1.27	2.2	0.61	2	143	4.5	110	14	10	14.18	1.17	4.4	0	2	3	0	1.4	0
1679823	32+5	32	2	5	7	33.7143	1925	0	18	2	3	1	7.437	22.7	60.8	-9	-5.8	15.5	16.2	92.5	12	17.5	5.5	11.9	0.92	6.4	2	1	139.1	5.28	111.6	1.17	6.2	0.59	3	151	6.2	118	31	9	13.12	1.03	6.8	0	2	4.3	0	2.5	0
1681583	27+5	27	2	5	7	28.7143	915	2	84	2	3	1	7.42	27.2	59.4	-7	-5.1	17.8	18.6	91.4	2.5	14.2	11.7	5.8	0.64	-5.9	1	1	134.2	3.86	113.9	1.23	3	0.54	2	140	4.5	108	30	10	4.69	1.16	5.5	0	2	3.6	0	1.9	0
1682687	36+1	36	1	1	7	37.1429	1720	0	15	2	3	1	7.387	29	118.7	-7.7	-5.5	17.6	18.5	98.7	10.2	11.4	1.2	4	0.39	2.8	2	0	140	3.81	112.2	1.19	1.7	0.43	2	144	4.2	115	19	7	10.59	0.86	4.8	0	2	3.3	0	1.5	0
1683046	33+3	33	2	3	7	34.4286	2060	0	7	2	3	1	7.441	21.4	79.7	-9.7	-6.3	14.7	15.3	96.5	13.5	15.3	1.8	3.7	0.44	1.9	2	0	139.3	4.46	111.1	1.24	4	0.51	2	143	4.9	113	46	10	8.78	0.54	5.5	0	2	3.5	0	2	0
1683057	35+0	35	1	0	7	36	1720	0	15	2	3	1	7.385	35.5	80.7	-3.9	-2.5	21.4	22.5	95.8	3.8	10.6	6.8	6	0.26	-0.8	2	1	136	3.94	110.8	1.12	2.7	.	2	142	4.2	110	37	9	8.45	1.01	4.9	0	2	3.2	0	1.7	0
1683277	34+0	34	1	0	7	35	2188	0	19	2	3	1	7.3	58	29	2.1	1	28.5	30.3	47.3	1.5	0.5	-1	0	0	1	2	0	143	5	113	1.44	1.1	.	2	143	5	114	17	7	10.64	0.97	4.9	0	2	3.4	0	1.5	0
1683516	33+5	33	2	5	7	34.7143	2343	0	19	2	3	1	7.36	41	62	-2.2	-2.2	23.2	24.5	90.4	6.8	10.8	4	6	0.7	2	1	1	130	4.7	100	0.59	1.4	.	2	136	5.4	102	35	8	1.84	0.7	4.9	0	2	3.1	0	1.8	0
1683764	29+4	29	2	4	7	30.5714	935	2	57	2	3	1	7.414	31.6	91.1	-4.5	-2.6	20.4	21.4	97.3	7.8	13.6	5.8	5	0.32	-0.8	2	1	136	4.48	107.8	1.38	2.9	0.53	2	141	4.8	107	18	7	5.41	0.88	4.5	0	2	2.9	1	1.6	0
1684365	32+2	32	2	2	7	33.2857	2320	0	35	2	3	1	7.352	35.5	87.6	-5.9	-4.4	19.9	21	96.3	6	11.1	5.1	6	-2.93	0.9	1	1	133	7.73	107.1	1.06	1.9	0.54	2	139	4.8	108	20	8	9.35	0.42	4	1	2	2.4	1	1.6	0
1685518	30+5	30	2	5	7	31.7143	1656	0	28	2	3	1	7.372	27.4	91.6	-9.4	-7.4	16.1	16.9	97.1	8.2	8.9	0.7	0.8	0.18	0.1	2	0	140.2	4.32	115.9	1.34	1.2	0.69	2	141	4.5	116	21	9	7.61	0.6	4.3	0	2	2.9	1	1.4	0
1685818	26+1	26	2	1	7	27.1429	800	2	103	2	3	1	7.27	40.9	60.4	-8.3	-7.1	18.9	20.2	87.2	8	15.1	7.1	6.1	0.04	-1	2	1	139.9	4.76	113	1.21	2.2	0.54	3	146	4.8	112	50	9	4.22	0.41	4.4	0	2	2.8	1	1.6	0
1686445	29+2	29	2	2	7	30.2857	1475	1	42	2	3	1	7.348	32.1	78.4	-8.1	-6.2	17.8	18.8	95	9.2	10.2	1	2.5	0.43	1.5	2	0	136.5	4.47	109.5	1.34	2.1	0.61	2	139	4.9	111	31	6	6.92	0.65	5.6	0	2	3.5	0	2.1	0
1686527	26+2	26	2	2	7	27.2857	1015	1	70	2	3	1	7.416	25.7	86.9	-8.1	-5.8	16.7	17.4	97	-3	10.3	13.3	8.5	0.46	-4.8	1	1	130.5	4.54	116.8	1.28	1.3	0.46	2	139	5	112	31	5	3.65	0.6	4.8	0	2	3.2	0	1.6	0
1686659	31+4	31	2	4	7	32.5714	1263	1	40	2	3	1	7.384	28.3	112.1	-8.3	-6	17.1	17.9	98.4	10.2	13.9	3.7	3.5	0.61	-0.2	2	0	137.5	4.29	110.2	1.35	2.3	0.57	2	141	4.9	110	21	8	6.79	0.67	5.3	0	2	3.5	0	1.8	0
1687099	28+6	28	2	6	7	29.8571	1320	1	45	2	3	1	7.307	30.5	86	-11.2	-9	15.4	16.3	95.7	3.8	9.6	5.8	7.2	0.76	1.4	1	1	133.8	4.24	114.6	1.29	2.2	0.41	2	141	5	116	26	8	8.06	0.88	5.4	0	2	3.5	0	1.9	0
1687496	29+3	29	2	3	7	30.4286	1435	1	41	2	3	1	7.426	25	84.5	-8.1	-5.5	16.6	17.3	96.9	1.2	11.4	10.2	10.1	0.66	-0.1	1	1	130.9	4.64	113.1	1.32	3	0.43	2	141	5.3	113	23	4	7.61	0.64	5.1	0	2	3.5	0	1.6	0
1687534	25+6	25	2	6	7	26.8571	890	2	88	2	3	1	7.377	26.8	79	-9.6	-7.8	15.9	16.7	95.6	0.2	9.1	8.9	5.1	0.39	-3.8	1	1	130.9	4.21	114.8	1.37	3.1	0.61	2	136	4.6	111	15	9	4.76	0.69	4.5	0	2	3.1	0	1.4	0
1689220	32+5	32	2	5	7	33.7143	1811	0	18	2	3	1	7.408	27	132.9	-7.7	-5.6	17.2	18	99.1	11.1	12.8	1.7	4.8	0.32	3.1	2	1	136.2	3.78	107.9	1.25	2.4	0.55	2	141	4.1	111	28	20	6.11	0.7	5.1	0	2	3.3	0	1.8	0
1690117	35+4	35	1	4	7	36.5714	1580	0	16	2	3	1	7.466	22	145.3	-8	-5	16	16.7	99.4	-0.4	13	13.4	7.2	0.57	-6.2	1	1	129.8	4.33	114.2	1.21	1.7	0.41	2	137	4.9	108	33	12	9.32	0.75	5.1	0	2	3.3	0	1.8	0
1690405	35+0	35	1	0	7	36	1640	0	14	2	3	1	7.445	21.2	136.8	-9.7	-6.4	14.7	15.3	99.3	7.1	10.3	3.2	3.9	0.71	0.7	1	0	133.1	4.89	111.3	1.38	2.6	0.53	2	137	5.6	112	43	7	8.45	0.91	4.9	0	2	3.3	0	1.6	0
1691023	34+2	34	1	2	7	35.2857	2260	0	12	2	3	1	7.432	21.1	177.9	-10.3	-7.2	14.2	14.8	99.7	10.2	13.8	3.6	4.6	0.33	1	2	1	138.4	4.47	114	1.08	2.4	0.52	2	143	4.8	115	21	12	7.58	0.73	4.9	0	2	3.3	0	1.6	0
1691532	24+2	24	2	2	7	25.2857	620	2	100	2	3	1	7.424	19.3	55	-11.9	-8.4	12.7	13.3	90	1.77636e-14	11.3	11.3	9.1	0.36	-2.2	2	1	140.9	5.24	128.2	1.25	3.3	0.57	3	150	5.6	126	17	6	2.04	0.61	3.7	1	1	2.4	1	1.3	0
1691913	33+3	33	2	3	7	34.4286	1639	0	13	2	3	1	7.45	21.6	105.8	-9.1	-5.6	15.1	15.8	98.5	8.9	11.9	3	3.1	0.29	0.1	2	0	135.9	4.11	111.9	1.17	3.5	0.54	2	139	4.4	112	17	5	8.62	0.74	5.4	0	2	2.8	1	2.6	0
1692347	32+4	32	2	4	7	33.5714	1985	0	10	2	3	1	7.411	29.6	115.3	-5.9	-4	19	19.9	98.6	-4.6	10	14.6	10	0.63	-4.6	1	1	133	4.17	118.6	1.21	1.9	0.47	2	143	4.8	114	25	8	8.01	0.67	4.6	0	2	3.1	0	1.5	0
1692477	33+2	33	2	2	7	34.2857	2190	0	7	2	3	1	7.38	33.9	144.6	-5.2	-3.6	20.2	21.2	99.2	4.4	10.8	6.4	6.8	1.02	0.4	2	1	137.2	3.98	112.6	1.29	1.9	0.5	2	144	5	113	29	9	6.34	0.68	5.4	0	2	3.5	0	1.9	0
1692478	33+2	33	2	2	7	34.2857	2110	0	7	2	3	1	7.456	21.8	186.3	-8.7	-5.6	15.5	16.2	99.7	6.9	15.5	8.6	6.9	0.54	-1.7	2	1	136.1	3.96	113.7	1.21	1.7	0.48	2	143	4.5	112	19	12	6.2	0.72	4.6	0	2	3	0	1.6	0
1694128	27+1	27	2	1	7	28.1429	1000	1	52	2	3	1	7.29	41	37	-6.9	-6.6	19.7	21	62.8	5.3	5.3	0	5	-0.3	5	1	1	134	5.4	109	1.31	0.6	.	2	139	5.1	114	19	6	5.83	0.64	4.7	0	2	3.2	0	1.5	0
1694129	27+1	27	2	1	7	28.1429	1025	1	56	2	3	1	7.399	29.6	62.6	-6.7	-4.5	18.4	19.3	92	-3.6	8.6	12.2	9.2	0.52	-3	1	1	132.8	4.68	118	1.2	1.8	0.53	2	142	5.2	115	28	4	3.64	0.79	4.6	0	2	3.1	0	1.5	0
1694298	32+2	32	2	2	7	33.2857	1970	0	13	2	3	1	7.473	25.9	108.2	-4.7	-2.1	19.2	20	98.7	-10.1	7.8	17.9	13	0.37	-4.9	1	1	129	4.53	119.9	1.21	2.5	0.42	2	142	4.9	115	25	9	8.46	0.91	4.8	0	2	3.3	0	1.5	0
1695551	33+1	33	2	1	7	34.1429	2315	0	10	2	3	1	7.432	25	121.6	-7.7	-5.1	16.8	17.6	98.9	9.4	9.2	-0.2	2	0.35	2.2	2	0	137	4.35	110.8	1.26	2	0.56	2	139	4.7	113	22	11	8.74	1.07	4.8	0	2	3.2	0	1.6	0
1696008	33+2	33	2	2	7	34.2857	1625	0	18	2	3	1	7.404	24.2	102.4	-9.7	-6.9	15.3	16	98.1	8.6	15.7	7.1	3.1	0.79	-4	1	0	134.9	5.21	111	1.34	4.6	0.51	2	138	6	107	30	15	7.58	0.56	5.5	0	2	3.7	0	1.8	0
1697845	36+5	36	1	5	7	37.7143	2200	0	23	2	3	1	7.398	38.9	91	-0.9	0	24.2	25.4	97	10.9	13.8	2.9	5.9	0.78	3	1	1	134.1	3.82	99	1.18	3.5	0.42	2	140	4.6	102	21	14	3.68	1.71	5.9	0	2	3.6	0	2.3	0
1697986	33+5	33	2	5	7	34.7143	1850	0	22	2	3	1	7.396	27.8	77.2	-7.9	-5.5	17.2	18.1	95.5	10	14.8	4.8	4.4	0.4	-0.4	2	1	136.6	4.6	109.4	1.19	3.8	0.66	2	141	5	109	67	15	8.16	0.91	5.7	0	2	3.6	0	2.1	0
1698483	31+1	31	2	1	7	32.1429	1740	0	22	2	3	1	7.376	27.9	107.7	-8.9	-6.4	16.5	17.4	98.2	9.8	10.5	0.7	4.6	0.55	3.9	2	1	137.4	4.25	111.1	1.3	2.6	0.5	2	142	4.8	115	38	14	7.74	0.61	5	0	2	3.3	0	1.7	0
1698562	26+0	26	2	0	7	27	945	2	120	2	3	1	7.288	50.2	137.2	-2.6	-2.4	24.3	25.8	98.7	8.5	8.7	0.2	8.4	0.14	8.2	2	1	140.6	4.96	107.8	1.3	2.4	0.65	3	149	5.1	116	22	9	8.14	0.65	5.2	0	2	3.4	0	1.8	0
1699179	35+1	35	1	1	7	36.1429	2480	0	10	2	3	1	7.395	30.7	93.3	-6.2	-4.5	19	19.9	97.3	8.6	8	-0.6	1.6	0.63	2.2	1	0	134.4	4.17	106.8	1.41	2	0.56	2	136	4.8	109	36	11	10.64	1.18	5.6	0	2	3.6	0	2	0
1699834	32+0	32	2	0	7	33	2125	0	16	2	3	1	7.381	28.7	137	-8.2	-6.1	17.2	18	99.1	11.3	9.8	-1.5	2.6	0.34	4.1	2	0	138.4	3.96	109.9	1.24	1.5	0.56	2	141	4.3	114	19	11	8.55	0.94	5.1	0	2	3.4	0	1.7	0
1699859	28+4	28	2	4	7	29.5714	1300	1	42	2	3	1	7.404	26.2	86.6	-8.5	-5.7	16.5	17.3	96.9	9.6	11.5	1.9	5	0.63	3.1	1	1	134	4.67	107.9	1.33	2.1	0.56	2	139	5.3	111	39	11	7.33	0.58	5.8	0	2	3.9	0	1.9	0
1699943	32+5	32	2	5	7	33.7143	1334	1	31	2	3	1	7.367	28.7	83.4	-9	-6.8	16.6	17.5	96.1	12.6	15.4	2.8	4.5	0.54	1.7	2	1	139.5	3.96	110.3	1.27	2.8	0.59	2	144	4.5	112	42	9	4.53	0.49	6.3	0	2	3.8	0	2.5	0
1699944	32+5	32	2	5	7	33.7143	1375	1	31	2	3	1	7.432	26	85.8	-7.1	-5.1	17.5	18.3	97	11	14.5	3.5	7.7	0.94	4.2	2	1	137.3	4.06	108.8	1.34	2.5	0.57	2	145	5	113	36	12	4	0.61	5.8	0	2	3.6	0	2.2	0
1700030	35+0	35	1	0	7	36	2486	0	60	2	3	1	7.045	53.8	94.9	-15.9	-15.6	14.9	16.5	92.7	8	17.1	9.1	4.9	2.29	-4.2	1	1	123.1	6.71	100.2	0.93	6.2	0.56	1	128	9	96	116	58	5.8	0.79	3.8	1	1	2.6	1	1.2	0
1700076	25+6	25	2	6	7	26.8571	833	2	72	2	3	1	7.428	31.8	113.5	-3.4	-1.7	21.2	22.2	98.6	7.4	12.8	5.4	5.8	0.05	0.4	3	1	152.2	4.75	123.6	1.37	2.6	0.76	3	158	4.8	124	23	8	3.71	0.65	4.4	0	2	3	0	1.4	0
1700226	33+0	33	2	0	7	34	1982	0	9	2	3	1	7.415	26.3	149.9	-7.8	-5	17	17.8	99.4	8.2	11	2.8	6.9	0.14	4.1	2	1	137.1	4.46	111.9	1.26	2.9	0.49	2	144	4.6	116	26	14	13.3	.	5.5	0	2	3.4	0	2.1	0
1700530	32+5	32	2	5	7	33.7143	2000	0	9	2	3	1	7.438	28.9	87.3	-4.7	-2.8	19.8	20.6	97.2	8.1	13.2	5.1	8.3	0.5	3.2	2	1	138.7	4.2	110.8	1.31	2.2	0.5	3	147	4.7	114	32	12	12.22	0.81	5	0	2	3.3	0	1.7	0
1700609	34+0	34	1	0	7	35	2380	0	9	2	3	1	7.377	32	79.1	-6.5	-4.6	19	19.9	95.5	9.3	14	4.7	9.4	0.37	4.7	2	1	139.6	3.93	111.3	1.27	2.2	0.5	3	149	4.3	116	29	12	9.46	0.77	5	0	2	3.1	0	1.9	0
1700858	32+4	32	2	4	7	33.5714	1910	0	21	2	3	1	7.444	20.2	106.5	-10.4	-7.8	13.9	14.6	98.5	9.1	12.1	3	5.6	-0.5	2.6	2	1	135.4	6.1	112.4	1.38	5.3	0.57	2	141	5.6	115	22	7	6.21	0.6	5.6	0	2	3.9	0	1.7	0
1702397	25+2	25	2	2	7	26.2857	710	2	44	1	3	1	7.395	31.7	67.9	-5.6	-3.9	19.6	20.6	93.4	5.8	12.4	6.6	8.3	0.74	1.7	1	1	134.7	6.36	109.3	1.28	2.3	0.74	2	143	7.1	111	43	7	5.95	0.62	4.7	0	2	3.2	0	1.5	0
1703691	28+0	28	2	0	7	29	1080	1	53	2	3	1	7.314	36.6	64.4	-7.7	-6.2	18.7	19.9	90.4	6.6	9.3	2.7	7	0.3	4.3	2	1	135	4.5	109.7	1.31	1.6	0.66	2	142	4.8	114	32	9	8.16	0.65	4.6	0	2	3.2	0	1.4	0
1703942	33+2	33	2	2	7	34.2857	1937	0	12	2	3	1	7.362	30.9	157.7	-8	-6.1	17.7	18.4	99.4	8.5	11.3	2.8	8.6	0.18	5.8	2	1	140.4	3.92	114.2	1.16	2.3	0.58	3	149	4.1	120	93	16	7.19	0.64	4.6	0	2	3.2	0	1.4	0
1703943	33+2	33	2	2	7	34.2857	1705	0	12	2	3	1	7.45	19.9	143.5	-10.3	-8.5	13.9	14.6	99.4	4.1	12.1	8	7.6	-5.93	-0.4	1	1	131.4	11.03	113.4	1.23	3.2	0.6	2	139	5.1	113	38	10	4.31	0.46	5.1	0	2	3.4	0	1.7	0
1703944	34+2	34	1	2	7	35.2857	1942	0	12	2	3	1	7.215	51.8	67.7	-6.9	-6.6	21.1	22.7	88.6	6.5	10.9	4.4	3.8	0.15	-0.6	2	0	139.2	4.25	111.6	1.3	1.9	0.63	2	143	4.4	111	19	7	6.66	0.83	4.8	0	2	3.3	0	1.5	0
1705186	34+0	34	1	0	7	35	2460	0	83	2	3	1	7.335	39.4	104.9	-5	-3.8	21.2	22.4	97.7	7.6	4.8	-2.8	-4.3	1.69	-1.5	1	1	134.3	4.01	105.5	1.37	1	0.5	1	130	5.7	104	97	34	9.47	7.57	6	0	2	3.4	0	2.6	0
1704920	24+2	24	2	2	7	25.2857	595	2	115	2	3	1	7.397	39.3	96.3	-0.7	0.2	24.4	25.6	97.5	5.1	9.6	4.5	8	0.54	3	3	1	145	4.06	115.5	1.42	1.3	0.62	3	153	4.6	119	13	11	0.83	0.26	3.8	1	1	2.6	1	1.2	0
1704921	24+0	24	2	0	7	25	585	2	76	2	3	1	7.326	30.3	48.5	-10.3	-8.3	16	16.9	81.6	12.2	12	-0.2	2.9	0.63	-8.6	3	0	150.1	5	121.9	1.46	3.5	0.82	3	153	5.9	125	13	5	1.28	0.37	4	1	2	2.8	1	1.2	0
1705697	30+5	30	2	5	7	31.7143	1535	0	34	2	3	1	7.41	29.1	103.1	-6.3	-4.4	18.6	19.5	98.1	10.2	9.4	-0.8	3.2	0.67	4	2	0	135.8	4.13	107	1.28	3.2	0.52	2	139	4.8	111	26	10	5.4	0.9	4.4	0	2	3.1	0	1.3	0
1705764	35+4	35	1	4	7	36.5714	1664	0	11	2	3	1	7.449	25.9	138.8	-6.1	-3.5	18.1	18.9	99.3	9.4	6.9	-2.5	-1.9	1.98	0.6	2	0	135.9	4.82	108.4	1.28	3.3	0.45	1	134	6.8	109	130	26	7.17	0.71	5.1	0	2	3.3	0	1.8	0
1706442	24+1	24	2	1	7	25.1429	575	2	85	2	3	1	7.423	28.5	59.8	-5.9	-4	18.8	19.7	91.5	5.8	5.2	-0.6	2.7	0.29	3.3	2	0	142.3	5.01	117.7	1.51	2.2	0.61	2	145	5.3	121	14	6	2.77	0.64	4	1	2	2.7	1	1.3	0
1706823	29+6	29	2	6	7	30.8571	1552	0	47	2	3	1	7.452	23.9	112.3	-7.4	-5	16.8	17.6	98.7	7.6	8.2	0.6	6.9	0.18	6.3	2	1	140.1	4.32	115.7	1.33	1.7	0.61	3	147	4.5	122	16	8	5.96	0.76	4.9	0	2	3.2	0	1.7	0
1706988	33+0	33	2	0	7	34	2096	0	12	2	3	1	7.37	43	47	-0.4	-0.6	24.9	26.2	81.2	6.1	5.1	-1	0	0	1	2	0	138	4.3	107	1.22	0.7	.	2	138	4.3	108	30	11	7.74	0.8	5.5	0	2	3.6	0	1.9	0
1707293	36+0	36	1	0	7	37	1840	0	10	2	3	1	7.459	23.6	159.8	-7.2	-4.7	16.9	17.6	99.6	11	13.1	2.1	5.2	0.23	3.1	2	1	138.8	3.87	110.9	1.19	3.5	0.46	2	144	4.1	114	27	12	10.6	1.01	5	0	2	3.6	0	1.4	0
1707557	34+0	34	1	0	7	35	2250	0	6	2	3	1	7.414	29.6	94.8	-5.7	-3.6	19.1	20	97.6	10.3	14.9	4.6	7.8	0.52	3.2	2	1	136.2	4.78	106.8	1.24	3.9	0.44	2	144	5.3	110	125	19	3.88	0.45	6.3	0	2	3.9	0	2.4	0
1707954	36+3	36	1	3	7	37.4286	1960	0	5	2	3	1	7.351	37.5	124.7	-4.9	-3.6	21	22.1	98.7	8.7	4	-4.7	3.8	0.56	8.5	2	0	139.2	4.94	109.5	1.22	2.4	0.41	2	143	5.5	118	43	13	2.17	0.46	4.8	0	2	3.2	0	1.6	0
1708382	35+6	35	1	6	7	36.8571	2135	0	5	2	3	1	7.435	24.8	129	-7.7	-5.1	16.8	17.6	99.1	8.4	12.2	3.8	5.8	0.39	2	1	1	134.2	4.61	109	1.27	4.4	0.5	2	140	5	111	33	11	1.62	0.91	5.7	0	2	3.7	0	2	0
1708442	33+0	33	2	0	7	34	2180	0	12	2	3	1	7.451	23.4	180.7	-7.8	-5.2	16.5	17.2	99.7	8.9	11.5	2.6	5.2	0.27	2.6	2	1	135.8	4.63	110.4	1.31	1.7	0.56	2	141	4.9	113	25	7	7.15	0.72	4.7	0	2	3.4	0	1.3	0
1711595	32+0	32	2	0	7	33	1994	0	8	2	3	1	7.495	21.4	178.5	-6.9	-3.6	16.6	17.3	99.7	11.1	7.4	-3.7	0.5	0.43	4.2	2	0	138.5	4.57	110.8	1.34	1.7	0.5	2	139	5	115	39	19	7.21	0.53	5.4	0	2	3.6	0	1.8	0
1711814	30+0	30	2	0	7	31	1780	0	30	2	3	1	7.474	20.2	184.1	-8.9	-6.5	15	15.6	99.7	12.1	12	-0.1	0.2	0.46	0.3	2	0	137.8	4.94	110.7	1.36	3.8	0.6	2	138	5.4	111	35	11	6.69	77	4.8	0	2	3.3	0	1.5	0
1712264	30+0	30	2	0	7	31	1520	0	33	2	3	1	7.354	36	75.4	-5.6	-4.1	20.2	21.3	94.4	12	8.8	-3.2	5.1	0.38	8.3	3	1	149.9	4.12	117.7	1.35	2.7	0.52	3	155	4.5	126	27	26	11.42	0.94	5.2	0	2	3.3	0	1.9	0
1712714	33+0	33	2	0	7	34	2000	0	13	2	3	1	7.427	23.9	97.9	-8.7	-5.6	15.9	16.7	98	13.4	14.1	0.7	6.7	0.82	6	2	1	142.3	4.78	113	1.34	3.6	0.5	3	149	5.6	119	29	6	12.01	1.07	6	0	2	4	0	2	0
1713131	29+0	29	2	0	7	30	1620	0	37	2	3	1	7.36	42	37	-1.7	-1.8	23.7	25	67.9	4.3	6.3	2	4	0	2	2	0	135	4.6	107	1.4	0.8	.	2	139	4.6	109	37	9	9.49	0.57	5.2	0	2	3.6	0	1.6	0
1713339	36+0	36	1	0	7	37	1547	0	46	1	3	1	7.295	56.4	66.3	0.9	1.2	27.7	29.4	89.9	3.8	8.3	4.5	7.9	0.3	3.4	1	1	131.1	3.1	99.6	1.33	3.7	0.62	2	139	3.4	103	26	9	11.58	4.41	4.2	1	2	3	0	1.2	0
1713340	36+0	36	1	0	7	37	1755	0	15	2	3	1	7.37	57	44	7.7	5.6	33	34.7	78.1	-5	1	6	6	0	0	2	1	136	4.6	108	1.41	0.9	.	3	142	5	108	40	17	12.63	0.97	5	0	2	3.4	0	1.6	0
1714188	38+0	38	0	0	7	39	1471	1	30	2	3	1	7.369	28.3	92.1	-9.1	-6.8	16.4	17.3	97.1	11	11.6	0.6	1.5	0.43	0.9	2	0	136.5	5.07	109.1	1.13	4	0.51	2	138	5.5	110	27	14	2.5	1.87	5.1	0	2	3.2	0	1.9	0
1714472	30+0	30	2	0	7	31	1490	1	36	2	3	1	7.417	26.7	126	-7.5	-5	17.3	18.1	99	11.2	12.7	1.5	4	-0.39	2.5	2	0	141	5.39	112.5	1.35	1.7	0.71	2	145	5	115	30	5	6.7	0.64	5.5	0	2	3.8	0	1.7	0
1714662	37+0	37	0	0	7	38	2280	0	12	2	3	1	7.338	27.6	121.6	-11.1	-8.5	15	15.8	98.6	14.6	18	3.4	9.5	0.3	6.1	2	1	143.5	3.8	113.9	1.31	4.8	0.52	3	153	4.1	120	31	17	3.62	1.47	5.1	0	2	3.1	0	2	0
1715589	35+0	35	1	0	7	36	2137	0	7	2	3	1	7.436	25.3	129	-7.3	-4.6	17.2	18	99.1	11.3	12.8	1.5	4.6	0.7	3.1	2	1	138.4	4.4	109.9	1.1	4.2	0.5	2	143	5.1	113	22	6	13.54	1.11	5.2	0	2	3.4	0	1.8	0
1715780	31+0	31	2	0	7	32	1870	0	17	2	3	1	7.446	20.9	124.6	-9.8	-6.8	14.5	15.1	99.1	11	13.5	2.5	5.2	0.78	2.7	2	1	137.8	4.82	112.3	1.36	4.1	0.52	2	143	5.6	115	26	15	6.19	0.78	5.4	0	2	3.5	0	1.9	0
1715774	36+0	36	1	0	7	37	1680	0	11	2	3	1	7.38	36	60	-3.8	-3.1	21.3	22.4	90	3.7	2.7	-1	5	-0.7	6	2	1	137	5.2	112	1.37	1.1	.	2	142	4.5	118	29	17	2.36	0.72	4.3	0	2	2.8	1	1.5	0
1715958	36+0	36	1	0	7	37	1870	0	15	1	3	1	7.26	57	26	-1.5	-2	25.6	27.3	37.2	2.4	13.4	11	9	0.9	2	2	1	140	5.2	112	1.28	2.5	.	3	149	6.1	110	183	18	6.05	3.93	3.7	1	1	2.4	1	1.3	0
1717069	33+0	33	2	0	7	34	1610	0	19	2	3	1	7.411	25.4	149.9	-8.6	-5.5	16.3	17	99.4	9.1	10.7	1.6	5.8	0.42	4.2	2	1	137.2	4.38	111.8	1.29	2	0.48	2	143	4.8	116	26	7	11.05	0.75	5.4	0	2	3.2	0	2.2	0
1717896	34+0	34	1	0	7	35	2260	0	11	2	3	1	7.411	25.9	61.7	-8.3	-5.9	16.6	17.4	92.1	7.6	8.4	0.8	3.6	0.57	2.8	2	0	137.4	4.53	113.2	1.19	2.6	0.55	2	141	5.1	116	26	16	8.12	0.92	5.2	0	2	3.5	0	1.7	0
1718432	34+0	34	1	0	7	35	2050	0	7	2	3	1	7.408	25.5	68.7	-8.7	-6.4	16.2	17	94.1	8.9	7.8	-1.1	7.8	0.02	8.9	2	1	138.2	5.18	113.1	1.32	3	0.55	3	146	5.2	122	21	8	8.03	0.73	4.9	0	2	3.2	0	1.7	0
1718433	34+0	34	1	0	7	35	1900	0	7	2	3	1	7.452	19.4	215.5	-10.6	-7.6	13.7	14.3	99.8	11.2	11.3	0.1	3.8	0.36	3.7	2	0	137.2	4.64	112.3	1.29	3.4	0.52	2	141	5	116	18	8	8.98	0.98	5	0	2	3.3	0	1.7	0
1719151	37+0	37	0	0	7	38	2210	0	8	2	3	1	7.41	41	45	1.4	1.2	26	27.3	81.2	4	8	4	9	-2.3	5	2	1	139	7.5	109	1.03	1.8	.	3	148	5.2	114	46	16	9.85	0.93	6.6	0	2	4.2	0	2.4	0
1637716	36+6	36	1	6	14	38.8571	1340	1	35	2	2	1	7.544	21.7	119.9	-3.8	-1.3	18.9	19.6	99.2	11.8	16.1	4.3	3.4	0.39	-0.9	2	0	136.6	5.11	105.9	1.3	4.2	0.48	2	140	5.5	105	70	43	2.39	0.53	5.5	0	2	3.5	0	2	0
1643109	32+6	32	2	6	14	34.8571	1365	1	32	2	2	1	7.352	27.6	106.3	-10.4	-8.2	15.4	16.3	98	8.6	13.6	5	1	0.5	-4	2	0	135	4.4	111	1.37	2.6	0.5	2	136	4.9	107	19	10	8	0.88	5.5	0	2	3.5	0	2	0
1619135	36+5	36	1	5	14	38.7143	1480	1	18	2	2	1	7.367	32.8	82	-6.6	-4.8	19	20	95.8	9	10	1	-1	0.72	-2	2	0	135	4.58	107	1.34	3.2	0.52	1	134	5.3	105	38	16	2.27	0.54	5.1	0	2	3.4	0	1.7	0
1613429	36+0	36	1	0	14	38	1400	1	21	2	2	1	7.421	30.9	59.1	-4.4	-2.5	20.3	21.3	91.1	8.2	10.7	2.5	1.1	0.28	-1.4	1	0	132.9	5.32	104.4	1.29	4.4	0.5	1	134	5.6	103	67	28	1.07	0.31	4.9	0	2	3.3	0	1.6	0
1608971	36+1	36	1	1	14	38.1429	1760	0	19	2	2	1	7.524	20	125.1	-6.4	-3.6	16.6	17.2	99.3	7.7	11.4	3.7	2.1	0.51	-1.6	1	0	133.9	5.39	109.6	1.3	3.3	0.64	2	136	5.9	108	20	10	8.53	0.62	4.9	0	2	3.4	0	1.5	0
1604181	36+4	36	1	4	14	38.5714	2270	0	13	2	2	1	7.517	24.2	114.6	-3.3	-1.6	19.8	20.6	99	9.9	10.2	0.3	2	0.28	1.7	1	0	134	4.32	104.3	1.3	.	.	2	136	4.6	106	37	12	8.94	0.76	5.1	0	2	3.3	0	1.8	0
1589732	33+4	33	2	4	14	35.5714	1450	1	16	2	2	1	7.49	22.2	96.5	-6.5	-3.5	17.1	17.8	98.3	6	8.9	2.9	-0.2	0.42	-3.1	1	0	132.2	4.88	109.1	1.28	2.4	.	1	132	5.3	106	21	12	1.57	0.88	5	0	2	3	0	2	0
1592928	33+2	33	2	2	14	35.2857	1820	0	18	2	2	1	7.4	38.2	78.9	-1.2	-0.2	23.9	25.1	95.6	5.6	8.1	2.5	1.7	0.38	-0.8	2	0	135.3	4.22	105.8	1.25	0.9	0.57	2	137	4.6	105	24	13	4.1	1.05	5.1	0	2	3.4	0	1.7	0
1596271	33+0	33	2	0	14	35	1720	0	21	2	2	1	7.465	26.8	96.8	-4.6	-2.1	19.4	20.3	98.1	7.1	9.6	2.5	2	0.59	-0.5	1	0	134	4.91	107.5	1.27	3	0.5	2	136	5.5	107	26	12	4.66	0.87	5.1	0	2	3.3	0	1.8	0
1596272	33+0	33	2	0	14	35	2130	0	28	2	2	1	7.439	28.4	63.8	-5	-2.8	19.4	20.3	93.2	5.8	7.6	1.8	2.3	0.31	0.5	1	0	133.7	4.59	108.5	1.29	3.1	0.6	2	136	4.9	109	26	12	8.11	0.74	4.9	0	2	3.3	0	1.6	0
1601123	33+0	33	2	0	14	35	1960	0	15	2	2	1	7.392	39.6	77.3	-0.9	-0.1	24.3	25.5	95.2	2.8	6.7	3.9	1	0.5	-2.9	1	0	131	4.2	103.9	1.24	2.1	0.61	1	132	4.7	101	28	8	4.71	0.54	5.4	0	2	3.6	0	1.8	0
1611722	33+4	33	2	4	14	35.5714	1780	0	34	2	2	1	7.434	30.7	103.8	-3.8	-2.1	20.7	21.7	98.3	1.5	6.3	4.8	3.3	0.63	-1.5	1	0	128.7	4.47	106.5	1.33	0.9	0.61	1	132	5.1	105	21	10	0.69	0.32	5	0	2	3.3	0	1.7	0
1587888	34+4	34	1	4	14	36.5714	1240	1	49	2	2	1	7.426	30.3	125.4	-4.5	-2.7	20.1	21.1	99	9.2	6.9	-2.3	0.6	0.2	2.9	2	0	135.4	3.6	106.1	1.37	0.7	.	2	136	3.8	109	27	8	6.4	0.86	4.8	0	2	3	0	1.8	0
1603136	34+6	34	1	6	14	36.8571	2230	0	19	2	2	1	7.449	40.4	91.5	4	4.5	28.3	29.5	97.4	3.6	6.7	3.1	3.1	0.21	0	1	0	133.9	4.29	102	1.32	1.9	0.59	2	137	4.5	102	24	8	5.52	0.66	5.3	0	2	3.3	0	2	0
1614535	34+5	34	1	5	14	36.7143	1650	0	21	2	2	1	7.38	21.9	82.2	-12.3	-9.2	13.1	13.8	96.2	8.2	8.9	0.7	-1.1	0.45	-1.8	1	0	132.1	4.85	110.8	1.35	2.9	0.53	1	131	5.3	109	23	13	5.31	1.88	6.6	0	2	3.8	0	2.8	0
1642790	34+0	34	1	0	14	36	1640	0	24	2	2	1	7.449	33	138	-1.1	0.2	23.1	24.1	99.3	3	9.9	6.9	10.4	0.13	3.5	2	1	135.6	5.47	109.5	1.43	1.7	0.47	3	146	5.6	113	19	12	3.29	0.99	4.1	1	2	2.9	1	1.2	0
1642791	34+0	34	1	0	14	36	1850	0	22	2	2	1	7.472	29.8	98.8	-1.9	-0.4	22	22.9	98.2	5.1	11	5.9	5.5	0.1	-0.4	1	1	134.5	4.7	107.4	1.4	1.5	0.6	2	140	4.8	107	15	5	12.35	0.91	4.2	1	2	3	0	1.2	0
1614954	35+2	35	1	2	14	37.2857	1120	1	33	2	2	1	7.531	24.1	125.4	-2.5	0	20.4	21.1	99.3	4.8	11.6	6.8	3.9	1.05	-2.9	1	0	133.1	4.65	107.9	1.33	3.3	0.47	2	137	5.7	105	34	17	5.24	0.35	4.7	0	2	3.1	0	1.6	0
1630434	35+4	35	1	4	14	37.5714	1660	0	19	2	2	1	7.431	20.9	109.7	-10.5	-7.8	14	14.7	98.6	9.2	14	4.8	0.9	0.88	-3.9	1	0	134.1	4.72	110.9	1.38	2.3	0.52	2	135	5.6	107	31	11	2.92	0.93	5.8	0	2	3.9	0	1.9	0
1614596	23+4	23	2	4	14	25.5714	600	2	21	1	2	1	7.437	22.8	51.8	-9	-7	15.5	16.2	88.5	4.1	11.5	7.4	1.2	0.12	-6.2	1	0	126.8	8.68	107.2	1.42	3.3	0.58	1	128	8.8	101	32	8	5.37	4.58	3.5	1	1	1.7	1	1.8	0
1607105	24+1	24	2	1	14	26.1429	690	2	86	2	2	1	7.526	24	158.7	-2.9	-1.1	20.1	20.9	99.6	-6	5.9	11.9	-1.2	-4.68	-13.1	2	0	137.2	10.68	123.1	1.08	2.9	0.63	2	136	6	110	33	11	0.9	0.32	4.2	1	2	2.9	1	1.3	0
1629271	24+0	24	2	0	14	26	750	2	98	2	2	1	7.211	52.4	38.4	-6.9	-6.1	21.2	22.8	60.7	4.1	2.8	-1.3	-1.2	1.77	0.1	2	0	142.2	6.13	116.9	1.73	2.6	0.77	2	141	7.9	117	17	8	1.44	0.45	3.6	1	1	2.5	1	1.1	0
1602273	26+6	26	2	6	14	28.8571	980	2	66	2	2	1	7.341	44.2	60.1	-1.9	-1.2	24.1	25.5	89	0.2	1.9	1.7	1.2	0.35	-0.5	1	0	127.8	4.85	103.5	1.34	1.5	0.6	1	129	5.2	103	25	10	5.56	0.62	4.5	0	2	3.1	0	1.4	0
1608522	26+6	26	2	6	14	28.8571	890	2	64	2	2	1	7.406	39.3	84.6	0	0.8	24.9	26.1	96.4	0.6	8.1	7.5	3.9	0.97	-3.6	1	0	128.1	4.03	102.6	1.34	1.3	0.68	1	132	5	99	30	8	5.67	0.5	4.9	0	2	3.5	0	1.4	0
1641073	33+6	33	2	6	14	35.8571	790	2	55	1	2	1	7.415	33.1	44.5	-3.4	-1.8	21.4	22.4	81.4	6	8.6	2.6	-1.2	1.47	-3.8	1	0	126.2	4.33	98.8	1.18	1.3	0.47	1	125	5.8	95	39	10	2.15	1.89	5.4	0	2	2.7	1	2.7	0
1646565	24+6	24	2	6	14	26.8571	1060	1	37	2	2	1	7.46	32	58	-1	-0.4	22.8	23.8	91.3	8.2	11.2	3	0	0.8	-3	1	0	132	5.5	101	1.34	1.6	.	1	132	6.3	98	19	12	5.72	0.84	5	0	2	3.7	0	1.3	0
1594667	27+1	27	2	1	14	29.1429	940	2	57	2	2	1	7.461	32.7	91.2	-0.6	0.5	23.5	24.5	97.6	8.5	10.5	2	2	0.63	0	1	0	131	4.27	99	1.36	2.1	0.61	1	133	4.9	99	69	28	2.83	0.96	4.8	0	2	3.3	0	1.5	0
1614981	27+4	27	2	4	14	29.5714	1840	0	62	2	2	1	7.473	22.6	125.7	-7.1	-4.7	16.7	17.4	99.2	4.2	9.3	5.1	0.6	0.46	-4.5	1	0	123.4	4.54	102.5	1.39	1.3	0.51	1	124	5	98	17	7	3.05	0.98	5.4	0	2	3.6	0	1.8	0
1616490	27+5	27	2	5	14	29.7143	880	2	76	2	2	1	7.387	39	65.3	-1.6	-0.7	23.6	24.8	92.3	0	8.4	8.4	4.5	0.3	-3.9	1	1	130.5	4.2	106.9	1.32	1	0.62	2	135	4.5	103	24	11	1.51	0.62	4.8	0	2	3.1	0	1.7	0
1625468	27+0	27	2	0	14	29	790	2	106	2	2	1	7.388	29.4	62.6	-7.4	-5.4	17.9	18.8	91.7	4.6	9.1	4.5	0.8	0.19	-3.7	1	0	129.2	4.01	106.7	1.29	1	0.51	1	130	4.2	103	18	8	5.56	0.66	4.7	0	2	3.1	0	1.6	0
1645290	27+0	27	2	0	14	29	940	2	62	2	2	1	7.377	36.4	52.5	-3.8	-2.6	21.6	22.7	86.2	3.1	10.4	7.3	4.7	0.07	-2.6	1	1	130.3	5.63	105.6	1.42	2.1	0.61	2	135	5.7	103	23	7	5.16	0.47	4.8	0	2	3.4	0	1.4	0
1601277	28+4	28	2	4	14	30.5714	1150	1	59	2	2	1	7.371	35.9	76.3	-4.5	-3.2	21	22.1	94.8	2.5	5	2.5	1.2	0.15	-1.3	1	0	133.8	4.25	110.3	1.24	1.4	0.64	2	135	4.4	109	17	6	3.9	0.54	5.4	0	2	3.3	0	2.1	0
1609525	28+2	28	2	2	14	30.2857	1130	1	29	2	2	1	7.456	32.3	76.5	-1.2	0.3	23	24	96	1.8	8	6.2	4.8	0.4	-1.4	1	1	130.2	4.6	105.4	1.25	1.3	0.63	2	135	5	104	22	6	4.64	0.61	5.1	0	2	3.6	0	1.5	0
1614712	28+6	28	2	6	14	30.8571	1370	1	37	2	2	1	7.439	26	82.9	-6.7	-4.6	17.8	18.6	96.8	5.7	13.2	7.5	3.2	0.84	-4.3	1	0	132.8	4.86	109.3	1.35	2.2	0.56	2	136	5.7	105	31	10	2.35	0.72	5.7	0	2	3.7	0	2	0
1617113	28+2	28	2	2	14	30.2857	1100	1	54	2	2	1	7.406	34.3	57.7	-3.2	-1.8	21.7	22.8	90	2.9	9.3	6.4	1.8	0.61	-4.6	1	0	128.2	4.79	103.6	1.39	2.6	0.57	1	130	5.4	99	23	7	4.17	0.83	5.4	0	2	3.7	0	1.7	0
1618150	28+0	28	2	0	14	30	1190	1	73	2	2	1	7.28	37.4	101.6	-9.3	-7.8	17.7	18.9	97	5.4	7.3	1.9	2.3	0.38	0.4	2	0	137.7	4.22	114.6	1.39	1.1	0.49	2	140	4.6	115	15	7	1.43	0.42	4.8	0	2	2.5	1	2.3	0
1625010	28+6	28	2	6	14	30.8571	1180	1	62	2	2	1	7.479	24.5	123.4	-5.4	-2.8	18.4	19.1	99.1	7.9	15.6	7.7	0.6	0.37	-7.1	1	0	133.4	4.63	107.1	1.37	1.7	0.56	1	134	5	100	30	9	5.53	0.73	5.3	0	2	3.7	0	1.6	0
1629278	28+4	28	2	4	14	30.5714	1440	1	54	2	2	1	7.371	50.9	58.2	4.3	4.2	29.8	31.4	88.5	-0.8	0.2	1	-0.2	0.44	-1.2	1	0	127.2	4.16	98.2	1.35	1.3	0.5	1	127	4.6	97	26	14	9.77	1.04	5.2	0	2	3.1	0	2.1	0
1636537	28+6	28	2	6	14	30.8571	940	2	66	2	2	1	7.386	40.1	64.3	-1	-0.1	24.3	25.5	91.9	4	8.7	4.7	-0.2	0.42	-4.9	1	0	130.2	4.48	101.9	1.42	1.4	0.55	1	130	4.9	97	29	8	4.81	0.65	5.1	0	2	3.5	0	1.6	0
1637999	28+0	28	2	0	14	30	1230	1	59	2	2	1	7.373	33.5	112	-5.8	-4.3	19.7	20.7	98.3	4	14.3	10.3	6.4	0.56	-3.9	1	1	131.6	4.44	107.9	1.28	1.7	0.55	2	138	5	104	16	10	7.09	0.71	4.7	0	2	3.4	0	1.3	0
1586818	29+0	29	2	0	14	31	1430	1	40	2	2	1	7.48	26.2	157.6	-4.1	-2.1	19.7	20.5	99.6	6.7	9.3	2.6	2.4	0.41	-0.2	1	0	134.6	3.69	108.2	1.25	2.1	0.55	2	137	4.1	108	29	13	3.14	1.05	4.3	0	2	2.8	1	1.5	0
1590074	29+6	29	2	6	14	31.8571	1070	1	58	2	2	1	7.394	32.5	78.1	-5.2	-3.7	20	21	95.5	3.4	8	4.6	1.8	0.17	-2.8	1	0	131.2	3.23	107.8	1.46	2.4	.	1	133	3.4	105	32	11	6.24	0.49	4.7	0	2	3.1	0	1.6	0
1595475	29+6	29	2	6	14	31.8571	1530	0	39	2	2	1	7.473	28.4	105.2	-2.8	-1.6	21	21.9	98.5	8.3	15	6.7	3.2	-0.07	-3.5	1	0	132.8	5.07	103.5	1.42	5.5	0.58	2	136	5	100	40	15	7.07	0.48	5.4	0	2	3.6	0	1.8	0
1602672	29+4	29	2	4	14	31.5714	1300	1	51	2	2	1	7.51	19.7	111.5	-7.4	-4.2	15.8	16.4	98.9	11	10.2	-0.8	0.7	0.3	1.5	1	0	130.3	4.3	103.5	1.44	3.2	0.6	1	131	4.6	105	22	7	3.45	0.91	5.3	0	2	3.5	0	1.8	0
1627681	29+0	29	2	0	14	31	910	2	67	2	2	1	7.415	35.2	82.8	-2.1	-0.8	22.8	23.8	96.4	6	10.2	4.2	2.2	0.31	-2	1	0	132.8	4.69	104	1.38	1.6	0.53	2	135	5	102	30	6	8.35	0.5	5.2	0	2	3.5	0	1.7	0
1631677	29+3	29	2	3	14	31.4286	1460	1	50	2	2	1	7.324	31.6	68.7	-9.7	-7.8	16.6	17.6	92.3	8.1	10.4	2.3	4	0.55	1.7	1	0	133	3.95	108.3	1.38	2	0.58	2	137	4.5	110	20	6	4.2	0.75	5.6	0	2	3.9	0	1.7	0
1632985	29+2	29	2	2	14	31.2857	1460	1	45	2	2	1	7.385	35.2	63.5	-4.1	-2.7	21.3	22.3	91.8	6.1	10.7	4.6	1.9	0.43	-2.7	1	0	129.1	4.37	101.7	1.41	1.4	0.6	1	131	4.8	99	22	10	2.13	0.67	5.2	0	2	3.6	0	1.6	0
1614646	30+0	30	2	0	14	32	1770	0	24	2	2	1	7.446	29.9	73.2	-3.5	-1.4	20.8	21.7	95.4	10.1	14.2	4.1	0.4	0.7	-3.7	2	0	135.6	4.4	104.7	1.27	3.1	0.44	2	136	5.1	101	33	12	6.17	0.68	5.5	0	2	3.6	0	1.9	0
1616667	30+3	30	2	3	14	32.4286	1310	1	113	2	2	1	7.473	37.9	154.8	4.1	4.7	28	29.1	99.5	2.8	13	10.2	4.2	-0.3	-6	1	1	127.8	5.7	97	1.21	2.7	0.53	1	132	5.4	91	57	27	13.49	0.9	4.7	0	2	3.1	0	1.6	0
1635119	30+1	30	2	1	14	32.1429	1290	1	51	2	2	1	7.437	23.1	106.9	-8.7	-6.1	15.8	16.5	98.5	6.3	10.2	3.9	3	-0.17	-0.9	1	0	131	5.07	108.9	1.39	1.9	0.66	1	134	4.9	108	19	4	5.58	0.59	5.3	0	2	3.6	0	1.7	0
1638425	30+3	30	2	3	14	32.4286	665	2	75	1	2	1	7.556	16.4	86.9	-7.8	-4.6	14.7	15.2	98.1	12.2	19.3	7.1	3.3	0.69	-3.8	2	0	138.7	7.01	111.8	0.96	4.6	0.4	2	142	7.7	108	79	41	2.25	1.9	3.4	1	1	1.9	1	1.5	0
1640991	30+1	30	2	1	14	32.1429	1240	1	33	2	2	1	7.528	23.6	89	-3.2	-1.1	19.8	20.5	98	5.9	10.2	4.3	2.7	0.09	-1.6	1	0	133.3	4.81	107.6	1.31	2.9	0.49	2	136	4.9	106	30	8	5.19	0.56	4.3	0	2	3	0	1.3	0
1642254	30+5	30	2	5	14	32.7143	1550	0	29	2	2	1	7.423	27.9	82.3	-6.3	-4.3	18.4	19.2	96.5	6.5	12.6	6.1	2.9	0.37	-3.2	1	0	130.1	4.63	105.2	1.36	1.9	0.48	1	133	5	102	22	8	8.48	0.99	5.1	0	2	3.6	0	1.5	0
1592307	31+1	31	2	1	14	33.1429	1410	1	28	2	2	1	7.398	24.7	81.1	-9.7	-7.2	15.4	16.1	96.2	8.9	10.6	1.7	0	0.65	-1.7	1	0	134	4.25	109.7	1.36	1.6	0.63	1	134	4.9	108	24	9	8.5	0.72	5.3	0	2	3.6	0	1.7	0
1592306	31+1	31	2	1	14	33.1429	1580	0	28	2	2	1	7.491	28.5	86.4	-1.6	-0.2	22	22.9	97.5	4	10	6	3.9	0.17	-2.1	1	0	133.1	4.53	107.1	1.31	2.1	0.57	2	137	4.7	105	31	10	5.67	0.57	4.8	0	2	3.3	0	1.5	0
1596593	31+4	31	2	4	14	33.5714	1680	0	29	2	2	1	7.337	28.9	79.3	-10.4	-8.3	15.6	16.5	95.1	5	11.4	6.4	1	0.73	-5.4	1	0	129	4.17	108.4	1.23	1.5	0.56	1	130	4.9	103	24	10	3.13	0.89	5.7	0	2	3.8	0	1.9	0
1599792	31+3	31	2	3	14	33.4286	1790	0	26	2	2	1	7.369	29.9	71	-8.2	-6.5	17.4	18.3	93.8	6	6.6	0.6	-0.8	0.77	-1.4	1	0	134.8	4.43	111.4	1.32	1.3	0.64	1	134	5.2	110	23	7	6.33	0.77	5.4	0	2	3.6	0	1.8	0
1607112	31+1	31	2	1	14	33.1429	1920	0	36	2	2	1	7.467	30.4	69.8	-1.8	-0.2	22.2	23.1	95	3.6	7.8	4.2	2.7	0.55	-1.5	1	0	133.3	4.75	107.5	1.32	1.3	0.6	2	136	5.3	106	33	8	5.56	0.57	4.7	0	2	3.2	0	1.5	0
1621885	31+6	31	2	6	14	33.8571	1210	1	43	2	2	1	7.385	32.2	79.4	-5.9	-4.1	19.4	20.4	95.6	7.3	10.6	3.3	2.7	0.47	-0.6	1	0	132.3	4.23	105.6	1.41	1.8	0.55	2	135	4.7	105	28	12	6.65	0.99	4.9	0	2	3.2	0	1.7	0
1642807	31+3	31	2	3	14	33.4286	1707	0	19	2	2	1	7.378	23.2	100	-11.7	-9.2	13.8	14.5	97.8	7.6	11.2	3.6	1.5	0.03	-2.1	1	0	132.5	4.47	111.1	1.45	1.7	0.65	1	134	4.5	109	24	7	13.51	1.09	5.7	0	2	3.9	0	1.8	0
1643197	31+2	31	2	2	14	33.2857	1535	0	47	2	2	1	7.434	34.8	63.6	-1	0.2	23.5	24.6	92.8	3.5	8.5	5	2.5	0.13	-2.5	1	0	132.5	4.57	105.5	1.36	0.9	0.54	2	135	4.7	103	25	7	8.78	0.94	4.8	0	2	3.3	0	1.5	0
1643196	31+2	31	2	2	14	33.2857	1918	0	23	2	2	1	7.446	25.6	62.7	-6.5	-4.8	17.8	18.6	93.1	5	11.2	6.2	4.6	0.15	-1.6	1	1	134.4	5.15	111.6	1.4	2.8	0.56	2	139	5.3	110	25	5	9.18	0.82	4.6	0	2	3.3	0	1.3	0
1589806	32+2	32	2	2	14	34.2857	1430	1	26	2	2	1	7.422	30.4	88.1	-4.7	-2.8	20	20.9	97.1	6.4	8	1.6	1.1	0.43	-0.5	1	0	131.9	5.17	105.5	1.36	2.6	.	1	133	5.6	105	38	18	3.03	0.77	5.3	0	2	3.4	0	1.9	0
1596127	32+6	32	2	6	14	34.8571	1440	1	34	2	2	1	7.442	21.6	71.4	-9.5	-7	14.9	15.5	95.2	8.4	9.1	0.7	1.3	0.43	0.6	1	0	133.7	4.37	110.4	1.42	1.8	0.58	2	135	4.8	111	27	11	7.54	0.71	5.7	0	2	3.7	0	2	0
1596129	32+6	32	2	6	14	34.8571	1580	0	23	2	2	1	7.404	28.7	109.8	-6.9	-4.9	18.1	19	98.4	8.3	7.9	-0.4	0.4	0.34	0.8	2	0	136.6	4.26	110.2	1.36	1	0.62	2	137	4.6	111	20	8	7.39	0.58	5.4	0	2	3.6	0	1.8	0
1601972	32+2	32	2	2	14	34.2857	1700	0	21	2	2	1	7.417	35	64.8	-2.1	-0.7	22.7	23.8	92.8	5.6	5.3	-0.3	-1	0.19	-0.7	1	0	133	5.11	104.7	1.32	1.3	0.56	1	132	5.3	104	29	9	6.82	0.6	5.3	0	2	3.6	0	1.7	0
1617239	32+1	32	2	1	14	34.1429	1400	1	26	2	2	1	7.377	39.4	81	-2.1	-1.1	23.4	24.6	95.6	3.2	8.6	5.4	4.1	0.83	-1.3	2	1	135.9	3.77	109.3	1.31	1.9	0.51	2	140	4.6	108	54	20	4.3	0.44	4.5	0	2	2.9	1	1.6	0
1601972	32+2	32	2	2	14	34.2857	1700	0	21	2	2	1	7.417	35	64.8	-2.1	-0.7	22.7	23.8	92.8	5.6	5.3	-0.3	-1	0.19	-0.7	1	0	133	5.11	104.7	1.32	1.3	0.56	1	132	5.3	104	29	9	6.82	0.6	5.3	0	2	3.6	0	1.7	0
1617239	32+1	32	2	1	14	34.1429	1400	1	26	2	2	1	7.377	39.4	81	-2.1	-1.1	23.4	24.6	95.6	3.2	8.6	5.4	4.1	0.83	-1.3	2	1	135.9	3.77	109.3	1.31	1.9	0.51	2	140	4.6	108	54	20	4.3	0.44	4.5	0	2	2.9	1	1.6	0
1617240	32+1	32	2	1	14	34.1429	1540	0	26	2	2	1	7.429	33.2	70.6	-2.5	-0.9	22.1	23.2	94.6	5.4	12.9	7.5	2.5	0.65	-5	1	0	134.5	4.05	107	1.29	2.3	0.48	2	137	4.7	102	35	15	6.97	0.46	5	0	2	3.2	0	1.8	0
1617461	32+5	32	2	5	14	34.7143	1710	0	30	2	2	1	7.394	37.2	75.5	-2.2	-1.1	22.9	24.1	95	2.1	4.1	2	2.7	0.44	0.7	1	0	132.3	4.96	107.3	1.35	1.1	0.52	2	135	5.4	108	27	13	9.37	0.88	5.2	0	2	3.5	0	1.7	0
1628440	36+2	36	1	2	14	38.2857	1590	0	24	2	2	1	7.367	30.9	117.6	-7.7	-5.7	17.9	18.9	98.5	9	14.1	5.1	3.1	0.11	-2	1	0	133.9	4.89	107	1.35	2.1	0.54	2	137	5	105	26	8	1.52	0.32	5.2	0	2	3.5	0	1.7	0
1632404	32+2	32	2	2	14	34.2857	1540	0	24	2	2	1	7.531	20.6	153.3	-5.5	-3.4	17.4	18	99.6	8.4	8.6	0.2	1.8	0.25	1.6	1	0	134.2	5.15	108.4	1.38	2.2	0.49	2	136	5.4	110	152	146	5.79	4.66	4.9	0	2	3.2	0	1.7	0
1633970	32+4	32	2	4	14	34.5714	1740	0	15	2	2	1	7.447	31.6	136.9	-2.3	-0.7	22	23	99.3	8.5	9	0.5	2.7	0.41	2.2	1	0	134.3	5.09	103.8	1.51	2.6	0.6	2	137	5.5	106	17	8	6.49	0.74	4.7	0	2	3.3	0	1.4	0
1648319	28+0	28	2	0	14	30	1500	0	57	2	2	1	7.384	32.8	78.4	-5.5	-3.9	19.8	20.8	95.5	4.1	10.2	6.1	2.8	0.23	-3.3	1	0	130.2	4.07	106.3	1.38	1.6	0.65	1	133	4.3	103	14	6	6.42	0.6	4.5	0	2	3.2	0	1.3	0
1651425	30+3	30	2	3	14	32.4286	1881	0	32	2	2	1	7.379	42.2	54.1	-0.3	0.5	25.1	26.4	86.9	3.8	7.9	4.1	4	0.35	-0.1	1	0	134	4.45	105.1	1.37	1.4	0.54	2	138	4.8	105	19	12	2.52	0.68	5.1	0	2	3.5	0	1.6	0
1651565	26+4	26	2	4	14	28.5714	870	2	87	2	2	1	7.386	36.1	97.5	-3.5	-2.2	21.8	22.9	97.5	5.7	11.2	5.5	5	0.41	-0.5	1	1	134	4.49	106.5	1.35	1.5	0.61	2	139	4.9	106	20	8	0.6	0.19	5.3	0	2	3.5	0	1.8	0
1652589	33+5	33	2	5	14	35.7143	2260	0	26	2	2	1	7.442	31.4	145.4	-2.8	-1.2	21.6	22.6	99.4	6.6	13.4	6.8	3.9	0.6	-2.9	1	0	132.1	4.1	103.9	1.37	1.8	0.54	2	136	4.7	101	21	8	5.35	1.35	5.7	0	2	3.7	0	2	0
1652928	33+1	33	2	1	14	35.1429	1760	0	20	2	2	1	7.484	24.1	134.8	-5.4	-3.2	18.3	19	99.3	6.3	10.7	4.4	4.8	0.52	0.4	1	1	133.2	4.48	108.6	1.39	1.5	0.55	2	138	5	109	26	10	8.72	0.84	5.3	0	2	3.5	0	1.8	0
1653035	25+5	25	2	5	14	27.7143	885	2	79	2	2	1	7.399	36.4	76.3	-2.4	-1.2	22.7	23.8	95.2	6.5	12.3	5.8	4.5	0.4	-1.3	1	1	133.5	5.2	104.3	1.37	1.5	0.65	2	138	5.6	103	16	15	4.93	0.65	4.7	0	2	3.3	0	1.4	0
1653378	32+0	32	2	0	14	34	1730	0	25	2	2	1	7.448	23.1	110	-8.2	-5.4	16.1	16.8	98.6	9.4	13.9	4.5	2.9	0.47	-1.6	2	0	135.1	4.33	109.6	1.32	2.7	0.49	2	138	4.8	108	15	8	5.96	0.59	5.3	0	2	3.6	0	1.7	0
1653553	34+4	34	1	4	14	36.5714	1800	0	16	2	2	1	7.471	23.6	141.6	-6.5	-3.3	17.4	18.1	99.4	5.1	18.6	13.5	8.7	0.76	-4.8	1	1	131.3	6.44	108.8	1.19	2.6	0.4	2	140	7.2	104	49	12	8.27	0.77	5.6	0	2	3.7	0	1.9	0
1653666	30+5	30	2	5	14	32.7143	1210	1	51	2	2	1	7.372	31.6	59.3	-7	-5.1	18.5	19.5	90	4.5	11.5	7	1.8	0.85	-5.2	1	0	129.2	4.25	106.2	1.36	2.4	0.54	1	131	5.1	101	25	7	5.8	1.36	5.5	0	2	3.5	0	2	0
1653699	34+3	34	1	3	14	36.4286	1720	0	24	2	2	1	7.426	26.3	104.8	-7.2	-4.5	17.4	18.2	98.3	8.2	13.6	5.4	5.5	0.67	0.1	1	1	134.5	4.03	108.9	1.29	2.6	0.49	2	140	4.7	109	24	15	6.69	1.24	5.4	0	2	3	0	2.4	0
1654120	32+5	32	2	5	14	34.7143	1150	1	36	2	2	1	7.431	28.7	100.9	-5.3	-3.3	19.3	20.1	98.1	8.9	12.7	3.8	1.6	0.14	-2.2	2	0	135.4	4.56	107.2	1.26	1.1	0.52	2	137	4.7	105	25	10	6.05	0.74	4.7	0	2	3.3	0	1.4	0
1655133	26+2	26	2	2	14	28.2857	839	2	92	2	2	1	7.49	35	34	3.4	3.3	26.7	27.8	71.7	7.3	7.3	0	2	0.2	2	1	0	134	5	100	1.02	1.2	.	2	136	5.2	102	54	11	4.24	0.78	4.8	0	2	3.4	0	1.4	0
1655134	26+2	26	2	2	14	28.2857	780	2	96	2	2	1	7.351	35.9	61.8	-5.8	-4.4	20	21.2	90.3	4.5	9	4.5	4.6	0.67	0.1	1	1	133.4	4.83	108.9	1.01	1.6	0.72	2	138	5.5	109	63	9	7.41	0.5	4.3	0	2	3.1	0	1.2	0
1655822	28+6	28	2	6	14	30.8571	1440	1	42	2	2	1	7.395	36.8	78.4	-2.4	-1.3	22.7	23.8	95.5	5.9	13.3	7.4	6.2	0.55	-1.2	1	1	131.8	4.35	103.2	1.37	1.9	0.62	2	138	4.9	102	25	12	6.16	0.59	5.1	0	2	3.6	0	1.5	0
1655858	28+5	28	2	5	14	30.7143	1244	1	54	2	2	1	7.347	38.7	82.2	-4.5	-3.4	21.4	22.6	95.5	5.6	10.6	5	4.6	0.64	-0.4	2	1	136.4	4.36	109.4	1.29	1.9	0.56	2	141	5	109	21	6	7.99	0.77	4.6	0	2	3.1	0	1.5	0
1656014	28+2	28	2	2	14	30.2857	1246	1	45	2	2	1	7.386	29.5	72.6	-7.5	-5.2	17.8	18.7	94.5	6.7	15.2	8.5	4.1	0.45	-4.4	1	1	132.9	4.15	108.4	1.26	2	0.48	2	137	4.6	104	29	11	5.09	0.55	5	0	2	3.5	0	1.5	0
1657811	23+5	23	2	5	14	25.7143	630	2	105	2	2	1	7.333	46.8	78.8	-1.1	-0.6	25.1	26.5	94.5	1.1	6.9	5.8	7.4	0.51	1.6	2	1	135.6	4.59	109.4	1.27	0.9	0.54	2	143	5.1	111	18	8	0.69	0.38	4.2	1	2	2.9	1	1.3	0
1658538	32+0	32	2	0	14	34	2120	0	17	2	2	1	7.508	25.6	135.7	-2.8	-1.6	20.5	21.3	99.4	-1.4	7.5	8.9	5.7	0.42	-3.2	1	1	130.3	4.98	111.2	1.34	1.3	0.46	2	136	5.4	108	24	10	5.88	0.7	5	0	2	3.4	0	1.6	0
1658863	33+2	33	2	2	14	35.2857	1466	1	31	2	2	1	7.402	22.6	81	-10.8	-7.8	14.2	14.9	96.3	7.8	15.8	8	6.6	1.01	-1.4	1	1	131.4	4.99	109.4	1.31	4.3	0.55	2	138	6	108	29	8	6.96	0.76	5.3	0	2	3.7	0	1.6	0
1660444	32+5	32	2	5	14	34.7143	1850	0	20	2	2	1	7.404	36.8	85.4	-1.7	-0.6	23.2	24.4	96.5	-1	7.8	8.8	3.6	0.58	-5.2	1	0	131.4	4.92	109.2	1.3	1.4	0.48	2	135	5.5	104	19	12	7.47	0.64	5.1	0	2	3.6	0	1.5	0
1660445	32+5	32	2	5	14	34.7143	1840	0	20	2	2	1	7.373	31.1	91.3	-7.2	-5.1	18.3	19.2	97	7.7	6.7	-1	-0.4	0.42	0.6	1	0	133.4	4.68	107.4	1.46	3	0.49	1	133	5.1	108	23	5	10.53	1.06	5.4	0	2	3.7	0	1.7	0
1661499	33+2	33	2	2	14	35.2857	1098	1	44	2	2	1	7.393	21.7	129.4	-11.8	-9.1	13.3	14	99	6.6	10.7	4.1	-0.9	0.29	-5	1	0	129.9	4.51	110	1.29	1.5	0.54	1	129	4.8	105	21	12	4.59	1.48	4.6	0	2	3	0	1.6	0
1661584	27+5	27	2	5	14	29.7143	940	2	70	2	2	1	7.404	25.5	66.2	-8.9	-6.4	16.1	16.9	93.3	8.8	13.9	5.1	4	0.56	-1.1	1	0	128	4.34	103.1	1.28	3.4	0.48	1	132	4.9	102	26	9	11.36	1.14	5.2	0	2	3.6	0	1.6	0
1662267	27+4	27	2	4	14	29.5714	1025	1	70	2	2	1	7.415	33.4	74.2	-3.2	-1.8	21.7	22.7	95.1	-0.5	14.3	14.8	11.5	0.77	-3.3	1	1	131.5	4.53	110.3	1.33	2.1	0.51	2	143	5.3	107	21	10	8.16	0.84	4.7	0	2	3.4	0	1.3	0
1662268	27+4	27	2	4	14	29.5714	1104	1	87	2	2	1	7.4	31	73.7	-5.7	-4	19.4	20.3	94.9	1	10.6	9.6	6.1	0.7	-3.5	1	1	134.9	4.2	114.5	1.33	1.7	0.54	2	141	4.9	111	21	9	7.87	0.91	4.4	0	2	3	0	1.4	0
1664053	28+6	28	2	6	14	30.8571	1345	1	54	2	2	1	7.418	35.4	82.2	-1.7	-0.6	23.1	24.1	96.3	6.1	7.9	1.8	1.9	0.27	0.1	1	0	131.1	4.23	101.9	1.35	2	0.5	1	133	4.5	102	17	9	7.06	0.64	4.4	0	2	3.1	0	1.3	0
1664183	29+3	29	2	3	14	31.4286	1330	1	47	2	2	1	7.38	52	29	5.7	4.7	30.8	32.4	53.6	-1.8	0.2	2	0	-0.9	-2	1	0	134	5.4	105	1.34	1.4	.	1	134	4.5	103	24	10	1.99	0.69	4.7	0	2	3.3	0	1.4	0
1664621	32+4	32	2	4	14	34.5714	1353	1	22	2	2	1	7.478	25.3	153.4	-4.9	-2.7	18.9	19.7	99.5	-1.3	8.1	9.4	0.6	0.07	-8.8	1	0	127.4	4.73	109.8	1.28	2	0.49	1	128	4.8	101	27	15	4.7	0.81	5.2	0	2	3.5	0	1.7	0
1665024	29+1	29	2	1	14	31.1429	780	2	62	2	2	1	7.345	35.8	101	-6.2	-4.7	19.7	20.8	97.5	8.7	12.3	3.6	-1.5	0.67	-5.1	1	0	128.5	4.73	100.1	1.3	2.2	.	1	127	5.4	95	27	14	1.7	0.52	5.2	0	2	3.6	0	1.6	0
1665329	31+5	31	2	5	14	33.7143	1005	1	50	2	2	1	7.43	41	38	2.9	2.6	27.2	28.5	74	0.8	10.8	10	12	-2.8	2	1	1	133	8.2	105	1.29	3.4	.	2	145	5.4	107	26	7	7.48	0.82	4.5	0	2	3.1	0	1.4	0
1665611	30+1	30	2	1	14	32.1429	880	2	59	2	2	1	7.435	33.9	67.9	-1.6	-0.3	22.9	24	94	3.6	12.1	8.5	5.2	0.05	-3.3	1	1	130.8	4.05	104.3	1.35	1.7	0.46	2	136	4.1	101	19	9	5.47	0.65	4.5	0	2	3.1	0	1.4	0
1666133	31+6	31	2	6	14	33.8571	1774	0	15	2	2	1	7.402	32.6	73.7	-4.5	-2.9	20.5	21.5	94.8	4	6.5	2.5	-0.6	1.17	-3.1	2	0	135.6	4.23	111.1	1.3	1.2	0.48	2	135	5.4	108	22	7	5.18	0.6	5.1	0	2	3.5	0	1.6	0
1666134	31+6	31	2	6	14	33.8571	1473	1	25	2	2	1	7.454	18.7	136.1	-10.9	-7.3	13.3	13.8	99.3	10.3	9.7	-0.6	0.7	0.38	1.3	2	0	137.3	5.12	113.7	1.21	4.2	0.46	2	138	5.5	115	21	6	2.27	1.07	4.9	0	2	3.3	0	1.6	0
1667464	34+1	34	1	1	14	36.1429	1520	0	26	2	2	1	7.427	30.9	123.2	-4	-2.3	20.6	21.5	98.9	6	11.4	5.4	1.8	0.42	-3.6	1	0	132.2	4.28	105.6	1.42	2.6	.	1	134	4.7	102	18	8	9.15	0.79	5.5	0	2	3.6	0	1.9	0
1668602	28+6	28	2	6	14	30.8571	1409	1	51	2	2	1	7.467	33.5	111.9	0.4	1.7	24.4	25.5	98.7	1.5	8.6	7.1	4.2	0.51	-2.9	1	1	128.8	4.89	102.9	1.48	2	.	1	133	5.4	100	22	12	5.98	0.62	5.7	0	2	3.8	0	1.9	0
1669045	29+3	29	2	3	14	31.4286	1500	0	47	2	2	1	7.319	42.7	32.9	-4.3	-3.4	22.1	23.4	58	4.7	6.9	2.2	0.4	0.51	-1.8	1	0	133.6	4.89	106.8	1.35	1.5	.	1	134	5.4	105	23	7	2.44	0.71	5.5	0	2	3	0	2.5	0
1670005	36+1	36	1	1	14	38.1429	2420	0	26	2	2	1	7.371	34.4	117.6	-5.4	-3.9	20.1	21.2	98.5	6.3	8.9	2.6	0.3	0.3	-2.3	1	0	134.7	4.5	108.3	1.37	2.2	0.45	2	135	4.8	106	22	15	3.48	0.8	4.8	0	2	3.3	0	1.5	0
1670566	33+3	33	2	3	14	35.4286	1441	1	23	2	2	1	7.47	30.6	144.7	-1.5	0	22.5	23.4	99.4	6.5	11.5	5	3.5	0.38	-1.5	1	0	130.5	4.72	101.5	1.36	1.7	0.5	1	134	5.1	100	17	6	6.95	0.83	4.3	0	2	3.1	0	1.2	0
1671404	32	32	2		14	#VALUE!	1660	0	20	2	2	1	7.411	24.8	130.3	-9	-6.6	15.9	16.7	99.1	10.2	13.1	2.9	1.6	0.7	-1.3	1	0	134.4	5	108.3	1.38	2.4	0.54	2	136	5.7	107	22	11	6.71	0.58	6.3	0	2	3.8	0	2.5	0
1671820	31+2	31	2	2	14	33.2857	1305	1	35	2	2	1	7.506	24.9	109.4	-3.5	-1.1	19.9	20.6	98.8	8.9	5.1	-3.8	-5.6	0.86	-1.8	1	1	130.6	4.24	101.8	1.31	2.9	0.46	1	125	5.1	100	19	7	8.63	1.02	5.8	0	2	3.9	0	1.9	0
1673819	30+4	30	2	4	14	32.5714	1370	1	37	2	2	1	7.479	21	84.4	-8.1	-5.1	15.7	16.4	97.4	6.6	11.3	4.7	0.5	0.72	-4.2	1	0	131.5	5.08	109.2	1.37	2.1	0.56	1	132	5.8	105	26	10	7.81	0.75	6.1	0	2	4.1	0	2	0
1674183	32+4	32	2	4	14	34.5714	1843	0	21	2	2	1	7.43	23.2	73.1	-9.1	-6.1	15.5	16.2	95.4	11.1	16.5	5.4	-2.5	0.79	-7.9	1	0	132.5	5.71	105.9	1.35	4	0.62	1	130	6.5	98	18	9	8.95	0.63	6.1	0	2	4	0	2.1	0
1674184	32+4	32	2	4	14	34.5714	1750	0	21	2	2	1	7.362	36.9	129.9	-4.6	-3.2	21.1	22.2	98.9	7.5	14.9	7.4	0	0.53	-7.4	1	0	134	4.27	105.4	1.27	2.3	0.53	1	134	4.8	98	15	8	8.82	1	5.6	0	2	3.7	0	1.9	0
1674436	29+5	29	2	5	14	31.7143	1495	1	40	2	2	1	7.47	25	80.3	-5.6	-3.2	18.4	19.1	96.8	14.6	13.6	-1	3	0.6	4	1	0	129	5.1	96	1.37	1.1	0.41	1	132	5.7	100	34	10	7.33	0.81	5.9	0	2	4.1	0	1.8	0
1674624	31+1	31	2	1	14	33.1429	1670	0	25	2	2	1	7.402	19.8	87.4	-12.6	-9.3	12.4	13	97	12.1	11.6	-0.5	-0.1	0.37	0.4	2	0	136.1	4.53	111.6	1.32	2.6	0.56	2	136	4.9	112	20	7	5.63	0.92	5.4	0	2	3.5	0	1.9	0
1674989	36+2	36	1	2	14	38.2857	1580	0	21	2	2	1	7.422	20.8	115	-11	-8	13.7	14.3	98.7	8.6	10.3	1.7	3.4	0.73	1.7	1	0	132.6	4.77	110.3	1.45	1.8	0.61	2	136	5.5	112	19	10	4.72	1.02	5.2	0	2	3.7	0	1.5	0
1675003	36+2	36	1	2	14	38.2857	1270	1	71	2	2	1	7.372	24.8	71.3	-10.9	-8.6	14.6	15.3	94.1	5.5	13.4	7.9	4	0.85	-3.9	1	0	126	5.05	105.9	1.39	3.7	0.56	1	130	5.9	102	102	117	5.83	4.84	4.5	0	2	2.4	1	2.1	0
1675405	33+4	33	2	4	14	35.5714	1870	0	22	2	2	1	7.421	33.3	84.9	-2.9	-1.2	21.8	22.8	96.7	11.1	10.2	-0.9	-2.4	0.24	-1.5	1	0	134.4	4.16	101.5	1.24	1.5	0.46	1	132	4.4	100	37	30	10.49	0.77	5.7	0	2	3.7	0	2	0
1676899	30+4	30	2	4	14	32.5714	1540	0	41	2	2	1	7.404	34.7	112.1	-3.1	-1.6	21.9	23	98.4	7.7	12.1	4.4	3.6	1.04	-0.8	1	0	133.4	4.66	103.8	1.33	1.5	0.51	2	137	5.7	103	25	9	8.28	0.93	5.9	0	2	4	0	1.9	0
1677247	30+4	30	2	4	14	32.5714	1626	0	31	2	2	1	7.412	31.4	79.2	-4.7	-2.9	20.1	21.1	95.9	11.2	9.9	-1.3	2.1	0.86	3.4	1	0	133.9	4.74	102.6	1.29	1.1	0.5	2	136	5.6	106	22	12	7.61	0.71	5.4	0	2	3.7	0	1.7	0
1677817	28+1	28	2	1	14	30.1429	1120	1	61	2	2	1	7.471	27.9	72.2	-3.4	-1.5	20.5	21.4	95.6	0.7	10.5	9.8	9.8	0.49	0	1	1	132.2	4.21	111	1.29	1.9	0.53	2	142	4.7	111	32	6	10.93	0.72	5.6	0	2	3.7	0	1.9	0
1678308	35+6	35	1	6	14	37.8571	1754	0	140	1	2	1	7.505	25.8	98.9	-2.8	-1.1	20.6	21.4	98.4	5.6	13.4	7.8	5.6	0.27	-2.2	1	1	127.4	3.53	101.2	1.35	1	0.43	1	133	3.8	99	46	27	4.1	2.49	4.9	0	2	3.1	0	1.8	0
1678394	35+5	35	1	5	14	37.7143	2310	0	35	2	2	1	7.367	29.2	36	-8.7	-6.8	16.9	17.8	68.3	10.1	14.1	4	1.3	0.58	-2.7	2	0	138.7	4.82	111.7	1.35	6.2	0.56	2	140	5.4	109	26	14	15.87	1.2	5.4	0	2	3.6	0	1.8	0
1678523	32+2	32	2	2	14	34.2857	1324	1	47	2	2	1	7.455	26	82.7	-5.7	-3.5	18.5	19.2	96.9	8	9.5	1.5	5.3	0.36	3.8	2	1	139.7	4.74	113.2	1.3	2	0.51	2	145	5.1	117	19	7	3.58	1.54	4.4	0	2	2.5	1	1.9	0
1678998	33+0	33	2	0	14	35	1730	0	29	2	2	1	7.484	18.6	86.1	-9.6	-6.1	14.1	14.7	97.6	10.5	14.9	4.4	6.5	0.45	2.1	1	1	130.5	5.85	105.9	1.29	3.8	0.48	2	137	6.3	108	35	19	12	0.83	5.8	0	2	3.9	0	1.9	0
1678999	33+0	33	2	0	14	35	1420	1	34	2	2	1	7.514	16.3	101.7	-10	-6	13.2	13.7	98.7	19.7	12.8	-6.9	-2.6	0.77	4.3	1	0	134.6	5.43	101.7	1.32	2.6	0.49	1	132	6.2	106	45	15	14.51	0.95	5.5	0	2	3.7	0	1.8	0
1679180	33+3	33	2	3	14	35.4286	1840	0	36	2	2	1	7.371	36.6	54.1	-4.1	-2.8	21.4	22.5	87	19.7	8.6	-11.1	-5.3	0.19	5.8	2	1	143.3	5.41	102.2	1.46	1.9	0.62	2	138	5.6	108	25	9	4.28	1.23	5.3	0	2	3.5	0	1.8	0
1679823	32+5	32	2	5	14	34.7143	1925	0	18	2	2	1	7.444	25.7	65	-6.6	-4	17.7	18.5	93.7	7.6	13.3	5.7	4.9	0.52	-0.8	2	1	135.1	5.38	109.8	1.23	4.2	0.51	2	140	5.9	109	33	17	7.6	0.95	5.7	0	2	3.8	0	1.9	0
1681583	27+5	27	2	5	14	29.7143	915	2	84	2	2	1	7.45	29	64	-3.8	-2.9	20.2	21.1	93.1	7.8	9.8	2	8	0.6	6	1	1	127	4.6	99	1.24	2	.	2	135	5.2	105	20	10	1.15	0.66	5.9	0	2	4	0	1.9	0
1683057	35+0	35	1	0	14	37	1720	0	15	2	2	1	7.439	28	97.3	-5.3	-3	19.1	20	98	1.7	10.9	9.2	6.7	0.96	-2.5	1	1	131.3	4.74	110.5	1.25	1.7	.	2	138	5.7	108	28	12	8.9	1.33	5.3	0	2	3.6	0	1.7	0
1683516	33+5	33	2	5	14	35.7143	2343	0	19	2	2	1	7.42	31	96	-4.4	-3.4	20.1	21.1	97.6	7.9	7.9	0	4	0.3	4	1	0	132	4.8	104	1.07	1	.	2	136	5.1	108	25	12	1.65	0.95	5	0	2	3.3	0	1.7	0
1684365	32+2	32	2	2	14	34.2857	2320	0	35	2	2	1	7.419	33.4	56	-2.9	-1.5	21.8	22.8	89.6	-2.1	13.2	15.3	9.1	-0.71	-6.2	1	1	126.9	4.71	107.2	1.24	2.3	0.54	2	136	4	101	16	12	1.36	0.43	4.2	1	2	2.9	1	1.3	0
1685518	30+5	30	2	5	14	32.7143	1656	0	28	2	2	1	7.43	30.6	167.6	-4.1	-2.7	20.5	21.5	99.6	10.1	14.5	4.4	5.9	0.49	1.5	2	1	137.1	4.21	106.5	1.41	2	0.62	2	143	4.7	108	16	6	5.75	0.6	4.9	0	2	3.5	0	1.4	0
1685818	26+1	26	2	1	14	28.1429	800	2	103	2	2	1	7.303	34.5	61	-9.3	-7.7	17.3	18.3	88.8	8.5	9.7	1.2	3.6	0.22	2.4	1	0	133.4	4.38	107.6	1.16	1.1	0.65	2	137	4.6	110	29	8	2.1	0.79	4.6	0	2	3	0	1.6	0
1686445	29+2	29	2	2	14	31.2857	1475	1	42	2	2	1	7.43	28.6	140.6	-5.5	-3.6	19.1	20	99.3	8.9	11.9	3	3	0.33	0	2	0	135	4.27	107	1.37	2.7	0.57	2	138	4.6	107	24	8	4.91	0.46	5.4	0	2	3.6	0	1.8	0
1686527	26+2	26	2	2	14	28.2857	1015	1	70	2	2	1	7.349	40.5	66	-3.3	-2.3	22.6	23.8	91.7	8	10.4	2.4	2.7	0.04	0.3	2	0	136.3	4.76	105.7	1.36	0.9	0.58	2	139	4.8	106	27	10	5.19	0.53	4.7	0	2	3.3	0	1.4	0
1686659	31+4	31	2	4	14	33.5714	1263	1	40	2	2	1	7.442	25.3	124.8	-7	-4.6	17.4	18.2	99	7.8	12.6	4.8	2.9	0.35	-1.9	1	0	133.1	4.35	107.9	1.32	1.5	0.5	2	136	4.7	106	22	8	8.61	0.43	5	0	2	3.5	0	1.5	0
1687099	28+6	28	2	6	14	30.8571	1320	1	45	2	2	1	7.387	35.6	66.3	-3.7	-2.3	21.6	22.7	92.7	6.7	10.4	3.7	2.7	0.57	-1	2	0	136.3	4.43	108	1.4	1.2	0.56	2	139	5	107	21	6	6.19	0.77	5.3	0	2	3.5	0	1.8	0
1687496	29+3	29	2	3	14	31.4286	1435	1	41	2	2	1	7.405	28.7	152.6	-6.8	-4.8	18.2	19.1	99.4	6.7	9.8	3.1	0.8	0.33	-2.3	2	0	135.2	3.97	110.3	1.37	1.5	0.6	2	136	4.3	108	24	5	7.36	0.83	4.8	0	2	3.3	0	1.5	0
1687534	25+6	25	2	6	14	27.8571	890	2	88	2	2	1	7.419	27.4	79.4	-6.8	-4.8	17.9	18.7	96.1	9.1	13.1	4	2.9	0.62	-1.1	1	0	131.1	4.98	104.1	1.37	3.7	0.6	1	134	5.6	103	17	7	6.72	0.84	4.9	0	2	3.4	0	1.5	0
1689220	32+5	32	2	5	14	34.7143	1811	0	18	2	2	1	7.452	30.2	96.9	-2.9	-1.5	21.3	22.2	98	-1.5	9.7	11.2	6.3	0.56	-4.9	1	1	130.7	4.44	110.9	1.3	1.5	0.55	2	137	5	106	24	12	3.68	0.83	5.1	0	2	3.4	0	1.7	0
1691532	24+2	24	2	2	14	26.2857	620	2	100	2	2	1	7.288	35.8	25.2	-9.5	-7.9	17.3	18.4	39.4	11.6	13.7	2.1	-2.6	-0.68	-4.7	3	0	146.6	5.68	117.7	1.33	3.9	0.77	2	144	5	113	21	10	1.38	0.49	4.4	0	2	3	0	1.4	0
1694128	27+1	27	2	1	14	29.1429	1000	1	52	2	2	1	7.438	28.4	129.9	-5.1	-3.2	19.4	20.3	99.1	5.2	9.6	4.4	3.1	0.09	-1.3	1	0	130.9	4.51	106.3	1.34	0.9	0.5	1	134	4.6	105	23	7	5.75	0.5	4.6	0	2	3.3	0	1.3	0
1694129	27+1	27	2	1	14	29.1429	1025	1	56	2	2	1	7.451	27.9	106.9	-4.6	-2.4	19.6	20.5	98.5	6.5	13.4	6.9	4.6	0.27	-2.3	1	1	130.4	4.63	104.3	1.27	2.2	0.61	2	135	4.9	102	30	8	6.25	0.53	5	0	2	3.5	0	1.5	0
1697986	33+5	33	2	5	14	35.7143	1850	0	22	2	2	1	7.411	30.2	90.9	-5.5	-3.9	19.4	20.3	97.3	6.8	9.6	2.8	4.8	-0.44	2	2	1	136.2	5.64	110	1.44	2.4	0.56	2	141	5.2	112	58	20	7.91	0.44	5.8	0	2	3.8	0	2	0
1698483	31+1	31	2	1	14	33.1429	1740	0	22	2	2	1	7.396	35.3	109	-3.3	-1.9	21.8	22.9	98.3	7.3	9.2	1.9	2.2	0.4	0.3	1	0	133.8	4.2	104.7	1.32	2.8	0.48	2	136	4.6	105	31	11	7.98	0.76	4.5	0	2	3	0	1.5	0
1698562	26+0	26	2	0	14	28	945	2	120	2	2	1	7.5	33	124	2.5	2.9	25.7	26.7	99.1	-1.7	7.3	9	13	0.3	4	1	1	122	5.4	98	1.18	2.4	.	2	135	5.7	102	42	14	8.19	0.91	5.7	0	2	3.8	0	1.9	0
1699859	28+4	28	2	4	14	30.5714	1300	1	42	2	2	1	7.406	35.8	76.8	-2.3	-1.1	22.7	23.7	95.4	6.1	10.3	4.2	1.8	0.47	-2.4	1	0	129.2	4.03	100.4	1.31	2.4	0.48	1	131	4.5	98	21	20	9.16	0.85	5.5	0	2	3.8	0	1.7	0
1699943	32+5	32	2	5	14	34.7143	1334	1	31	2	2	1	7.55	19	.	-5.8	-3.7	16.6	17.2	.	8.4	12.4	4	11	-2.6	7	1	1	132	7.7	107	1.09	3.1	.	2	143	5.1	114	42	8	4.68	0.43	5.5	0	2	3.4	0	2.1	0
1699944	32+5	32	2	5	14	34.7143	1375	1	31	2	2	1	7.47	25.9	103	-4.9	-3.1	19	19.8	98.4	9	13	4	9.4	0.39	5.4	2	1	135.6	4.61	107.6	1.33	1.7	0.57	2	145	5	113	36	12	4	0.61	5.8	0	2	3.6	0	2.2	0
1700030	35+0	35	1	0	14	37	2486	0	60	2	2	1	7.429	35	128.5	-1.2	-0.1	23.4	99	6.4	6.4	12.6	6.2	8.4	0.53	2.2	2	1	136.6	4.07	106.8	0.87	2.2	0.45	2	145	4.6	109	21	14	0.47	0.27	3.8	1	1	2.5	1	1.3	0
1700076	25+6	25	2	6	14	27.8571	833	2	72	2	2	1	7.358	47.8	54.1	1.4	1.7	27.1	28.6	85.9	4.6	6.9	2.3	2.6	0.59	0.3	1	0	131.4	5.11	99.7	1.38	1.6	0.63	1	134	5.7	100	42	12	4.6	0.38	4.7	0	2	3.4	0	1.3	0
1702397	25+2	25	2	2	14	27.2857	710	2	44	1	2	1	7.358	34.9	146.1	-5.9	-4.5	19.8	20.9	99.2	1.7	14.2	12.5	8.6	0.51	-3.9	1	1	128.4	5.19	106.9	1.28	1.7	0.63	2	137	5.7	103	35	8	6.24	0.66	5.36	0	2	3.7	0	1.66	0
1703284	28+1	28	2	1	14	30.1429	1610	0	50	2	2	1	7.36	36.4	152.7	-5	-3.6	20.7	21.9	99.3	5.7	8.3	2.6	7.7	-0.69	5.1	2	1	135.3	5.59	108.9	1.38	2.8	0.56	2	143	4.9	114	26	9	6.65	0.78	5.1	0	2	3.4	0	1.7	0
1703691	28+0	28	2	0	14	30	1080	1	53	2	2	1	7.458	34.7	172.7	0.2	1.3	24.4	45.5	99.6	6.3	8.6	2.3	4.8	0.85	2.5	1	1	130.2	4.65	99.5	1.31	2.7	0.56	2	135	5.5	102	23	11	5.78	0.5	5.2	0	2	3.5	0	1.7	0
1705186	34+0	34	1	0	14	36	2460	0	83	2	2	1	7.37	31.9	96.3	-6.9	-5.2	18.6	19.6	97.4	9	7.4	-1.6	1.5	0.05	3.1	2	0	136.5	4.45	108.9	1.38	1.4	0.45	2	138	4.5	112	159	115	12.83	11.53	5.7	0	2	3.5	0	2.2	0
1704920	24+2	24	2	2	14	26.2857	595	2	115	2	2	1	7.396	43.8	102.5	2	2.6	27.1	28.5	97.8	6.4	2.9	-3.5	-5.8	0.11	-2.3	2	1	141.8	4.69	108.3	1.31	2.3	0.6	2	136	4.8	106	20	10	0.74	0.28	4.2	1	2	2.8	1	1.4	0
1704921	24+0	24	2	0	14	26	585	2	76	2	2	1	7.406	30.3	137.9	-5.8	-4	19.2	20.1	99.2	6.9	7.8	0.9	5.3	0.09	4.4	2	1	140.7	3.81	114.6	1.54	1.6	0.65	3	146	3.9	119	27	7	0.45	0.37	3.8	1	1	2	1	1.8	0
1705697	30+5	30	2	5	14	32.7143	1535	0	34	2	2	1	7.494	27.2	134.1	-2.4	-0.6	21.1	22	99.3	10.2	10.9	0.7	4.1	0.37	3.4	2	1	136.9	4.83	105.6	1.34	3.5	0.5	2	141	5.2	109	28	11	7.4	0.52	4.4	0	2	3	0	1.4	0
1706442	24+1	24	2	1	14	26.1429	575	2	85	2	2	1	7.481	21.6	79.7	-7.5	-5.1	16.3	16.9	96.9	5.4	10.7	5.3	4.7	1.4	0.6	1	1	127.3	6.4	105.6	1.31	5.6	.	1	132	6.4	105	33	12	3.65	0.72	4.4	0	2	3	0	1.4	0
1706823	29+6	29	2	6	14	31.8571	1552	0	47	2	2	1	7.39	34.5	57.9	-4.1	-2.8	21.1	22.1	89.7	5.8	7.9	2.1	4.7	0.5	2.6	1	1	134.3	4.8	107.4	1.45	2.3	0.62	2	139	5.3	110	21	12	6.41	0.54	5	0	2	3.3	0	1.7	0
1711814	30+0	30	2	0	14	32	1780	0	30	2	2	1	7.429	28.4	78.1	-5.6	-3.8	19	19.9	96	7.1	9	1.9	5.7	0.69	3.8	1	1	134.3	4.31	108.2	1.36	2.3	0.6	2	140	5	112	25	10	5.02	0.45	4.5	0	2	3.2	0	1.3	0
1712264	30+0	30	2	0	14	32	1520	0	33	2	2	1	7.362	37.3	100.1	-4.3	-3	21.4	22.5	97.5	8.4	9.6	1.2	4.3	0.65	3.1	2	1	136.7	4.45	106.9	1.28	1.4	0.55	2	141	5.1	110	25	7	3	0.54	5.5	0	2	3.5	0	2	0
1713131	29+0	29	2	0	14	31	1620	0	37	2	2	1	7.386	38.4	86.3	-2	-1	23.2	24.4	96.4	6.3	8.8	2.5	5.3	0.41	2.8	1	1	131.7	4.49	102.2	1.36	1.4	0.63	2	137	4.9	105	28	8	6.16	0.73	5.2	0	2	3.6	0	1.6	0
1713339	36+0	36	1	0	14	38	1547	0	46	1	2	1	7.43	32	65	-3.1	-2.5	21.2	22.2	93	9.8	13.8	4	3	0	-1	1	0	127	3.3	96	1.47	1.7	.	1	130	3.3	95	45	19	11.95	8.74	4.8	0	2	3.3	0	1.5	0
1714188	38+0	38	0	0	14	40	1471	1	30	2	2	1	7.428	25.6	101.2	-7.5	-5.3	17.1	17.9	98.1	8.4	10.9	2.5	9.8	1.18	7.3	2	1	136.2	4.82	110.7	1.29	3.9	0.58	3	146	6	118	26	11	2.17	1.8	5.5	0	2	3.4	0	2.1	0
1714270	36+0	36	1	0	14	38	2300	0	3	2	2	1	7.447	33.5	53.3	-0.9	0.5	23.4	24.4	89	7.6	6.6	-1	-1.3	0.08	-0.3	2	0	136.3	5.72	105.3	1.29	1.7	0.53	2	135	5.8	105	22	3	11.41	1.33	5.8	0	2	3.8	0	2	0
1714472	30+0	30	2	0	14	32	1490	1	36	2	2	1	7.359	35.2	135.8	-5.7	-4.2	20	21.1	99	8.6	9	0.4	2.1	0.6	1.7	1	0	131.9	4	103.3	1.36	2.2	0.54	1	134	4.6	105	15	5	5.08	0.65	5.4	0	2	3.7	0	1.7	0
1715780	31+0	31	2	0	14	33	1870	0	17	2	2	1	7.471	23.6	158	-6.6	-4.2	17.3	18.1	99.6	10.1	12.7	2.6	3.8	0.53	1.2	1	0	133.2	4.77	105.8	1.34	2.3	0.51	2	137	5.3	107	27	11	5.63	0.69	4.9	0	2	3.2	0	1.7	0
1715958	36+0	36	1	0	14	38	1870	0	15	1	2	1	7.444	23.4	112.2	-8.2	-5.9	16.2	16.9	98.7	9.2	14.8	5.6	5.7	0.06	0.1	2	1	139.3	4.24	113.9	1.27	1.5	0.51	2	145	4.3	114	42	20	14.2	11.14	4.8	0	2	2.9	1	1.9	0
1717069	33+0	33	2	0	14	35	1610	0	19	2	2	1	7.394	29.7	91.8	-6.9	-4.7	18.3	19.2	97.2	11.5	13.7	2.2	4.5	0.82	2.3	2	1	135.5	4.38	105.7	1.3	3.8	0.5	2	140	5.2	108	35	13	6.16	0.63	5.2	0	2	3.2	0	2	0
1717783	35+0	35	1	0	14	37	2110	0	3	2	2	1	7.452	22.6	97.2	-8.3	-6	15.9	16.6	98.1	9	17.1	8.1	9.2	0.93	1.1	2	1	137.8	4.67	112.9	1.32	3.5	0.58	3	147	5.6	114	37	25	6.02	0.63	5.4	0	2	3.5	0	1.9	0
1637716	36+6	36	1	6	28	40.8571	1340	1	35	2	1	0	7.463	29.6	123.2	-2.6	-1.1	21.4	22.4	99	5.4	11.6	6.2	5.8	0.42	-0.4	1	1	133.2	3.88	106.4	1.3	1.2	0.47	2	139	4.3	106	52	43	1.37	0.33	4.5	0	2	3	0	1.5	0
1596272	33+0	33	2	0	28	37	2130	0	28	2	1	0	7.359	32.8	72.7	-7.1	-5.5	18.7	19.7	94	5.2	6.3	1.1	1	0.45	-0.1	1	0	132	4.05	108.1	1.33	1.6	0.57	1	133	4.5	108	28	12	5.52	0.78	4.8	0	2	3.3	0	1.5	0
1587888	34+4	34	1	4	28	38.5714	1240	1	49	2	1	0	7.441	24	106	-7.9	-6.2	16.5	17.2	98.5	12.2	16.5	4.3	9.2	1.31	4.9	2	1	143.8	3.29	115.1	1.32	3	.	3	153	4.6	120	42	20	3.75	2.31	6.1	0	2	4.2	0	1.9	0
1614954	35+2	35	1	2	28	39.2857	1120	1	33	2	1	0	7.511	25.9	123.2	-2.4	-0.7	20.9	21.7	99.2	4.2	12.1	7.9	5.6	0.41	-2.3	1	1	134.4	4.49	109.3	1.35	1.9	0.57	2	140	4.9	107	30	23	0.91	0.33	4.3	0	2	2.9	1	1.4	0
1607105	24+1	24	2	1	28	28.1429	690	2	86	2	1	0	7.359	30.7	68.2	-8.3	-6.4	17.5	18.4	92.9	6.7	16.5	9.8	7.9	0.63	-1.9	1	1	131.1	4.47	106.9	1.32	2.8	0.55	2	139	5.1	105	34	11	0.64	0.33	4.3	0	2	3	0	1.3	0
1629271	24+0	24	2	0	28	28	750	2	98	2	1	0	7.107	51.7	35.3	-13.3	-11.9	16.5	18.1	48.3	3	11.5	8.5	1.9	0.31	-6.6	1	0	121.1	5.99	101.6	1.44	1.2	0.79	1	123	6.3	95	14	10	0.58	0.43	3.6	1	1	2.7	1	0.9	0
1602273	26+6	26	2	6	28	30.8571	980	2	66	2	1	0	7.351	37.6	58.3	-4.8	-3.6	21	22.2	88.7	5.3	8	2.7	1.3	0.55	-1.4	1	0	132.7	3.85	106.4	1.4	1.1	0.71	1	134	4.4	105	20	6	4.84	0.69	4.6	0	2	3.3	0	1.3	0
1608522	26+6	26	2	6	28	30.8571	890	2	64	2	1	0	7.396	38.4	73.6	-1.4	-0.4	23.8	24.9	94.6	0.9	6.2	5.3	3.5	0.45	-1.8	1	0	131.5	4.55	106.8	1.36	1.2	0.73	2	135	5	105	25	10	1.75	0.78	4.9	0	2	3.6	0	1.3	0
1641073	33+6	33	2	6	28	37.8571	790	2	55	1	1	0	7.35	55	41	4.8	3.8	30.4	32.1	73.3	-2.4	1.6	4	2	-1.5	-2	1	0	132	5.2	104	1.4	1.8	.	1	134	3.7	102	28	19	1.5	1.35	3.5	1	1	1.9	1	1.6	0
1646565	24+6	24	2	6	28	28.8571	1060	1	37	2	1	0	7.39	49	35	4.7	3.8	29.7	31.2	66.6	-1.7	8.3	10	3	-0.2	-7	1	0	134	5.3	106	1.37	1.1	.	2	137	5.1	99	23	12	2.43	1	5.3	0	2	3.8	0	1.5	0
1594667	27+1	27	2	1	28	31.1429	940	2	57	2	1	0	7.447	31.2	82.1	-2.5	-1	21.8	22.7	96.7	4.7	9.2	4.5	4.7	0.74	0.2	1	1	132.3	4.36	105.8	1.3	1.6	0.67	2	137	5.1	106	23	9	1.3	0.43	4.1	1	2	2.8	1	1.3	0
1614981	27+4	27	2	4	28	31.5714	1840	0	62	2	1	0	7.413	29.9	112.7	-5.6	-3.8	19.3	20.2	98.6	3.5	8.7	5.2	2.4	0.45	-2.8	1	0	128.6	4.75	105.8	1.43	1.6	0.58	1	131	5.2	103	26	9	1.79	0.58	5.2	0	2	3.6	0	1.6	0
1616490	27+5	27	2	5	28	31.7143	880	2	76	2	1	0	7.386	34	64.1	-4.8	-3.3	20.5	21.6	92.1	3	9.5	6.5	4.4	0.62	-2.1	1	1	130.6	4.38	107.1	1.37	1.2	0.6	2	135	5	105	29	13	0.72	0.5	4.9	0	2	3.4	0	1.5	0
1625468	27+0	27	2	0	28	31	790	2	106	2	1	0	7.406	35.4	46.4	-2.5	-1.3	22.4	23.5	82.6	5.2	12.6	7.4	4.7	0.45	-2.7	1	1	127.3	4.25	99.7	1.36	2.3	0.55	1	132	4.7	97	19	8	1.25	0.68	4.4	0	2	3	0	1.4	0
1645290	27+0	27	2	0	28	31	940	2	62	2	1	0	7.37	47	34	1.9	1.5	27.2	28.6	63.3	3.8	6.8	3	1	-0.3	-2	2	0	135	5	104	1.4	1.5	.	2	136	4.7	102	19	8	6.51	0.63	4.5	0	2	3.3	0	1.2	0
1601277	28+4	28	2	4	28	32.5714	1150	1	59	2	1	0	7.434	39.8	68.4	2.4	3.1	26.9	28.1	93.9	6	11.1	5.1	3.1	0.84	-2	1	0	131.9	4.06	99	1.36	2.6	0.65	2	135	4.9	97	38	13	7.56	0.81	5.4	0	2	3.8	0	1.6	0
1609525	28+2	28	2	2	28	32.2857	1130	1	29	2	1	0	7.405	28	116.4	-7.3	-5.3	17.7	18.6	98.7	6.4	14.3	7.9	2.7	0.56	-5.2	1	0	126.3	3.54	102.2	1.24	2.5	0.59	1	129	4.1	97	26	9	4.1	0.71	5.4	0	2	3.9	0	1.5	0
1614712	28+6	28	2	6	28	32.8571	1370	1	37	2	1	0	7.38	37.7	118.1	-2.9	-1.7	22.5	23.7	98.6	3.8	7.5	3.7	3.3	0.45	-0.4	1	0	131.7	4.65	105.4	1.38	1.1	0.6	2	135	5.1	105	25	11	2.5	0.88	5.2	0	2	3.7	0	1.5	0
1617113	28+2	28	2	2	28	32.2857	1100	1	54	2	1	0	7.438	33.9	75.3	-1.3	0	23.2	24.2	95.6	2.6	10.8	8.2	5.3	0.68	-2.9	1	1	133.7	3.82	107.9	1.34	2.6	0.56	2	139	4.5	105	19	7	1.23	0.52	4.1	1	2	2.9	1	1.2	0
1618150	28+0	28	2	0	28	32	1190	1	73	2	1	0	7.307	25.8	79.1	-13.5	-11.4	13	13.8	94.7	2.9	7	4.1	0.9	0.72	-3.2	1	0	134.1	4.18	118.2	1.44	1.5	0.55	2	135	4.9	115	19	7	0.42	0.26	5.8	0	2	3.6	0	2.2	0
1625010	28+6	28	2	6	28	32.8571	1180	1	62	2	1	0	7.433	27.5	90.1	-6	-4.3	18.6	19.4	97.4	6.3	10.4	4.1	3.1	-0.55	-1	1	0	128.9	6.25	104	1.37	2.9	0.59	1	132	5.7	103	34	10	1.43	0.53	5.4	0	2	3.9	0	1.5	0
1629278	28+4	28	2	4	28	32.5714	1440	1	54	2	1	0	7.434	29.4	65.2	-4.6	-3.3	19.9	20.8	93.5	4.3	8.1	3.8	0.8	0.28	-3	1	0	134.2	4.32	110	1.4	1	0.54	2	135	4.6	107	39	15	4.22	1.35	4.9	0	2	3.1	0	1.8	0
1636537	28+6	28	2	6	28	32.8571	940	2	66	2	1	0	7.417	40.9	82.1	1.8	2.5	26.6	27.9	96.2	5	3.4	-1.6	3.5	0.25	5.1	1	0	132.5	3.75	100.9	1.52	2.7	0.55	2	136	4	106	25	14	3.08	0.8	4.1	1	2	2.9	1	1.2	0
1637999	28+0	28	2	0	28	32	1230	1	59	2	1	0	7.414	42.6	50	2.7	3.2	27.5	28.8	85.3	2.2	8.5	6.3	4.2	0.4	-2.1	1	1	133.8	4	104.1	1.38	2.1	0.49	2	138	4.4	102	32	14	4.3	0.42	3.8	1	1	2.7	1	1.1	0
1586818	29+0	29	2	0	28	33	1430	1	40	2	1	0	7.478	29	67.2	-2.1	-0.2	21.7	22.6	94.7	4.6	9.3	4.7	0.2	0.75	-4.5	1	0	129.8	4.85	103.5	1.27	2.1	.	1	130	5.6	99	43	38	1.67	0.38	5.7	0	2	3.9	0	1.8	0
1590074	29+6	29	2	6	28	33.8571	1070	1	58	2	1	0	7.493	28.2	79.7	-1.7	-0.6	21.9	22.8	96.9	6.1	15.1	9	5.1	0.76	-3.9	1	1	130.9	4.34	102.9	1.28	5.5	0.54	2	136	5.1	99	42	18	2.43	0.74	5.2	0	2	3.5	0	1.7	0
1595475	29+6	29	2	6	28	33.8571	1530	0	39	2	1	0	7.451	24.2	60.2	-7.2	-5	17	17.8	92.5	5.6	8	2.4	1	0.36	-1.4	1	0	128	4.74	105.4	1.26	2.2	0.64	1	129	5.1	104	31	13	2.38	0.74	5	0	2	3.5	0	1.5	0
1602672	29+4	29	2	4	28	33.5714	1300	1	51	2	1	0	7.371	36.7	64.1	-4	-2.8	21.5	22.6	91.7	5.2	3.5	-1.7	-0.1	0.2	1.6	1	0	133.1	4.4	106.4	1.12	6	0.49	1	133	4.6	108	21	10	3.4	1.09	5	0	2	3.4	0	1.6	0
1627681	29+0	29	2	0	28	33	910	2	67	2	1	0	7.515	26.9	98.4	-1.3	-0.4	21.9	22.8	98.4	4.7	10.1	5.4	3.2	0.63	-2.2	2	0	135.8	4.37	109.2	1.41	1.8	0.52	2	139	5	107	25	9	8.64	0.79	5.3	0	2	3.7	0	1.6	0
1631677	29+3	29	2	3	28	33.4286	1460	1	50	2	1	0	7.301	35	76	-9.3	-7.5	17.4	18.5	93.7	8.1	11.6	3.5	0.9	0.61	-2.6	2	0	136.1	3.79	110.6	1.4	3.1	0.6	2	137	4.4	108	19	13	0.5	0.24	4.9	0	2	3.5	0	1.4	0
1632985	29+2	29	2	2	28	33.2857	1460	1	45	2	1	0	7.423	28.4	125.3	-6	-4.1	18.7	19.6	99	3.6	12.3	8.7	5.6	0.59	-3.1	1	1	128.4	4.21	106.1	1.36	1.2	0.56	1	134	4.8	103	23	13	1.62	0.66	5.1	0	2	3.6	0	1.5	0
1616667	30+3	30	2	3	28	34.4286	1310	1	113	2	1	0	7.372	47.7	66.1	1.4	1.5	27.1	28.6	91.8	4	9.9	5.9	2.8	0.63	-3.1	1	0	134.2	3.87	103.1	1.36	1.5	0.52	2	137	4.5	100	24	17	0.75	0.31	4.7	0	2	3.1	0	1.6	0
1635119	30+1	30	2	1	28	34.1429	1290	1	51	2	1	0	7.455	28.6	125.1	-3.9	-2.2	20.3	21.2	99.1	5.4	13.7	8.3	5.4	0.57	-2.9	1	1	129.6	4.23	103.9	1.35	1.5	0.56	2	135	4.8	101	24	12	9.16	0.99	5.3	0	2	3.8	0	1.5	0
1638425	30+3	30	2	3	28	34.4286	665	2	75	1	1	0	7.389	26.5	101.3	-9.1	-7.1	16.2	17	97.9	2.5	9.8	7.3	3.6	0.5	-3.7	2	0	139.4	4.4	120.7	1.44	2.5	0.46	2	143	4.9	117	46	22	2.08	1.85	3.5	1	1	1.8	1	1.7	0
1640991	30+1	30	2	1	28	34.1429	1240	1	33	2	1	0	7.466	26.1	101.2	-5	-3.1	19	19.8	98.3	5.7	13	7.3	6	0.35	-1.3	1	1	132	4.55	107.3	1.4	3	0.54	2	138	4.9	106	23	7	5.86	0.7	4.5	0	2	3.3	0	1.2	0
1642254	30+5	30	2	5	28	34.7143	1550	0	29	2	1	0	7.459	26.5	73.4	-5.1	-3.7	19	19.8	95.7	7.2	12	4.8	1.3	0.46	-3.5	1	0	129.7	4.84	103.5	1.44	2.3	0.61	1	131	5.3	100	21	9	7.42	0.96	5	0	2	3.5	0	1.5	0
1592307	31+1	31	2	1	28	35.1429	1410	1	28	2	1	0	7.521	26.6	71.9	-1.1	0.3	22	22.8	96.1	4.6	10	5.4	3.6	0.6	-1.8	1	0	133.4	5.1	106.8	1.38	3	0.63	2	137	5.7	105	30	12	5.91	0.39	4.9	0	2	3.4	0	1.5	0
1607112	31+1	31	2	1	28	35.1429	1920	0	36	2	1	0	7.474	25.4	95.1	-5	-2.9	18.8	19.6	98	5.2	10.2	5	2.8	0.37	-2.2	1	0	134.2	4.43	110.2	1.27	1.5	0.61	2	137	4.8	108	25	6	7.54	0.85	4.7	0	2	3.3	0	1.4	0
1621885	31+6	31	2	6	28	35.8571	1210	1	43	2	1	0	7.442	28.2	90.6	-5	-3.3	19.4	20.3	97.5	4.6	11.6	7	8.6	0.16	1.6	1	1	132.4	4.74	108.4	1.37	2.4	0.54	2	141	4.9	110	26	14	1.64	0.64	4.3	0	2	3	0	1.3	0
1643197	31+2	31	2	2	28	35.2857	1535	0	47	2	1	0	7.456	24.3	76.3	-6.9	-4.2	17.3	18	96.2	3.4	15.7	12.3	0.7	-0.27	-11.6	1	0	132.3	5.07	111.6	1.33	2.9	0.55	1	133	4.8	100	27	10	5.73	1.32	4.6	0	2	3.3	0	1.3	0
1596127	32+6	32	2	6	28	36.8571	1440	1	34	2	1	0	7.377	26.6	72.2	-9.7	-7.5	15.8	16.6	94.3	2.6	9.2	6.6	0.7	0.6	-5.9	1	0	132.3	4.8	113.9	1.32	1	0.64	1	133	5.4	108	20	11	5.68	0.77	5.8	0	2	4	0	1.8	0
1648319	28+0	28	2	0	28	32	1500	0	57	2	1	0	7.402	33.8	76	-3.8	-2.3	21.3	22.3	95.2	6.1	12.7	6.6	5.3	0.58	-1.3	1	1	132.7	4.02	105.3	1.34	1	0.59	2	138	4.6	104	27	9	7.15	0.73	4.9	0	2	3.6	0	1.3	0
1649500	30+0	30	2	0	28	34	1170	1	46	2	1	0	7.422	36.1	100.2	-1	0	23.7	24.9	97.9	3.4	10.3	6.9	3.2	0.34	-3.7	1	0	132.8	4.36	105.7	1.33	1.9	0.52	2	136	4.7	102	27	10	5.08	0.57	5.4	0	2	3.6	0	1.8	0
1649501	30+0	30	2	0	28	34	1320	1	46	2	1	0	7.431	28.8	79.2	-5.2	-3.8	19.3	20.2	96.2	6.7	13.7	7	3.4	0.52	-3.6	1	0	132.6	3.88	106.6	1.33	2.5	0.55	2	136	4.4	103	14	8	7.18	0.76	4.9	0	2	3.4	0	1.5	0
1650634	30+5	30	2	5	28	34.7143	2028	0	30	2	1	0	7.384	42	83.9	0	0.7	25.3	26.6	96.1	5.3	13.7	8.4	7.6	0.46	-0.8	1	1	133.4	3.84	102.8	1.36	1.3	0.55	2	141	4.3	102	21	13	12.5	1.55	5.5	0	2	3.8	0	1.7	0
1651565	26+4	26	2	4	28	30.5714	870	2	87	2	1	0	7.318	50	43	-0.5	-0.2	25.9	27.4	73.8	2.7	10.1	7.4	4.3	0.63	-3.1	1	1	132.7	4.07	104.1	1.31	1.4	0.53	2	137	4.7	101	29	11	0.38	0.2	5.9	0	2	3.8	0	2.1	0
1653035	25+5	25	2	5	28	29.7143	885	2	79	2	1	0	7.443	29.5	78.5	-4	-2.3	20.4	21.3	96.2	2.8	13.6	10.8	8.4	0.61	-2.4	1	1	131.6	4.19	108.4	1.34	1.3	0.46	2	140	4.8	106	22	19	2.27	0.88	4	1	2	2.8	1	1.2	0
1653666	30+5	30	2	5	28	34.7143	1210	1	51	2	1	0	7.38	38.2	43	-2.6	-1.5	22.8	24	77.8	4.4	14.2	9.8	5.7	0.64	-4.1	1	1	134.3	4.76	107.1	1.38	3.3	0.57	2	140	5.4	103	29	10	7.07	1.63	4.6	0	2	3.2	0	1.4	0
1655133	26+2	26	2	2	28	30.2857	839	2	92	2	1	0	7.304	39.4	41.5	-6.9	-5.6	19.7	20.9	72.1	4.7	7.3	2.6	2.3	0.39	-0.3	2	0	136.7	4.31	112.3	1.32	1.4	0.57	2	139	4.7	112	24	10	1.09	0.49	4.5	0	2	3.2	0	1.3	0
1655134	26+2	26	2	2	28	30.2857	780	2	96	2	1	0	7.342	38	40.5	-5.2	-4	20.8	22	72.8	4.7	9.2	4.5	1.1	0.24	-3.4	1	0	129.9	3.86	104.4	1.24	1.9	0.49	1	131	4.1	101	18	9	3.24	0.78	4.7	0	2	3.4	0	1.3	0
1655822	28+6	28	2	6	28	32.8571	1440	1	42	2	1	0	7.496	25.3	93.8	-3.8	-2.2	19.7	20.5	98.1	2.3	12.3	10	6.7	0.43	-3.3	1	1	128.3	4.67	106.3	1.33	1.5	0.45	2	135	5.1	103	13	11	2.38	0.82	4.6	0	2	3.3	0	1.3	0
1655858	28+5	28	2	5	28	32.7143	1244	1	54	2	1	0	7.355	44.8	59.9	-0.5	-0.1	25.2	26.6	89.2	3.8	7.8	4	3.3	0.25	-0.7	1	0	134.7	4.15	105.7	1.33	1	0.53	2	138	4.4	105	17	6	8.23	0.7	4.8	0	2	3.4	0	1.4	0
1656014	28+2	28	2	2	28	32.2857	1246	1	45	2	1	0	7.418	27.3	94.1	-6.9	-4.9	17.8	18.7	97.6	9.8	13.2	3.4	4.6	0.22	1.2	1	1	132.4	4.88	104.8	1.37	3	0.52	2	137	5.1	106	17	10	3.92	1.04	4.9	0	2	3.6	0	1.3	0
1656614	31+5	31	2	5	28	35.7143	1470	1	33	2	1	0	7.462	24.7	85.3	-6.3	-4	17.8	18.5	97.2	5.6	14.2	8.6	6.4	0.48	-2.2	1	1	131.6	4.32	108.2	1.35	1	0.53	2	138	4.8	106	18	10	4.48	0.77	5.1	0	2	3.6	0	1.5	0
1658863	33+2	33	2	2	28	37.2857	1466	1	31	2	1	0	7.539	18.5	138.6	-6.9	-4.3	16	16.5	99.5	1.5	8	6.5	5.5	0.91	-1	1	1	129.5	4.59	112	1.29	1.4	0.45	2	135	5.5	111	24	7	5.1	0.82	4.8	0	2	3.3	0	1.5	0
1661499	33+2	33	2	2	28	37.2857	1098	1	44	2	1	0	7.42	25.6	55.4	-8	-6.5	16.7	17.5	89.7	1.4	10.3	8.9	5.8	0.56	-3.1	1	1	132.2	5.14	114.1	1.34	3.2	.	2	138	5.7	111	22	12	3.85	1.2	4.8	0	2	3.4	0	1.4	0
1661584	27+5	27	2	5	28	31.7143	940	2	70	2	1	0	7.469	25.8	157	-5	-3.3	18.9	19.7	99.5	6.4	6.1	-0.3	0.8	0.19	1.1	1	0	133.2	3.81	107.9	1.35	1.7	0.49	1	134	4	109	19	8	5.95	0.91	3.9	1	1	2.7	1	1.2	0
1662267	27+4	27	2	4	28	31.5714	1025	1	70	2	1	0	7.424	43.2	65.1	3.9	4.4	28.6	29.9	92.7	0.1	8.4	8.3	7.8	0.41	-0.5	1	1	132.2	3.89	103.5	1.46	2.1	0.58	2	140	4.3	103	29	12	6.15	0.52	4.6	0	2	3.3	0	1.3	0
1662268	27+4	27	2	4	28	31.5714	1104	1	87	2	1	0	7.431	30.2	53.4	-4.3	-2.8	20.3	21.2	88.8	2.8	14.7	11.9	3.6	0.61	-8.3	1	0	130.4	4.69	107.3	1.37	4.9	0.46	1	134	5.3	99	16	12	3.18	0.94	5.2	0	2	3.7	0	1.5	0
1664183	29+3	29	2	3	28	33.4286	1330	1	47	2	1	0	7.462	39.7	81.5	4.5	5.1	28.6	29.8	96.6	-24.8	2.4	27.2	5.1	-0.62	-22.1	1	1	124.9	5.32	121.1	1.49	1.2	.	1	130	4.7	99	23	11	1.28	0.43	4.2	1	2	3.1	0	1.1	0
1665024	29+1	29	2	1	28	33.1429	780	2	62	2	1	0	7.411	27.6	87.9	-7.2	-5.2	17.7	18.5	97	5.6	17.3	11.7	4.8	0.38	-6.9	1	1	132.2	4.92	108.9	1.35	2	.	2	137	5.3	102	23	12	1.34	0.47	5	0	2	3.6	0	1.4	0
1665329	31+5	31	2	5	28	35.7143	1005	1	50	2	1	0	7.492	26.2	138.7	-3.3	-1.7	20.2	21	99.4	-3.7	10.8	14.5	7.6	0.58	-6.9	1	1	128.4	4.12	111.9	1.29	2.1	.	2	136	4.7	105	20	8	7.87	0.86	4.1	1	2	2.9	1	1.2	0
1665611	30+1	30	2	1	28	34.1429	880	2	59	2	1	0	7.507	29.1	130.9	0	0.9	23.3	24.2	99.3	-2.2	10.7	12.9	11.3	0.8	-1.6	1	1	128.7	4.1	107.6	1.31	2.8	0.55	2	140	4.9	106	22	8	3.7	0.84	4.4	0	2	3.1	0	1.3	0
1668602	28+6	28	2	6	28	32.8571	1409	1	51	2	1	0	7.428	28	70.9	-5.9	-4.3	18.7	19.5	94.8	4.4	13.3	8.9	1.7	0.43	-7.2	1	0	130.3	4.27	107.2	1.37	2.2	0.45	1	132	4.7	100	17	13	1.86	0.66	5	0	2	3.5	0	1.5	0
1669045	29+3	29	2	3	28	33.4286	1500	0	47	2	1	0	7.412	30.9	86.4	-5	-3.4	19.9	20.8	96.8	3.3	11.1	7.8	4.7	0.45	-3.1	1	1	132.3	4.15	109.1	1.33	1.6	0.49	2	137	4.6	106	24	9	0.72	0.42	5.3	0	2	3.3	0	2	0
1671820	31+2	31	2	2	28	35.2857	1305	1	35	2	1	0	7.532	23.8	195.5	-2.7	-0.7	20.2	21	99.8	6.7	15.8	9.1	5.9	0.3	-3.2	1	1	133.1	4.4	106.2	1.36	2.3	0.52	2	139	4.7	103	17	7	7.07	0.88	4.7	0	2	3.5	0	1.2	0
1673819	30+4	30	2	4	28	34.5714	1370	1	37	2	1	0	7.548	22.8	136	-2.6	-0.8	20	20.7	99.5	7.6	10	2.4	1.5	0.75	-0.9	1	0	133.5	5.05	105.9	1.31	1.8	0.54	2	135	5.8	105	27	13	7.42	0.79	5.4	0	2	3.7	0	1.7	0
1673835	30+4	30	2	4	28	34.5714	1440	1	37	2	1	0	7.516	20.9	141.6	-6.1	-3.8	17.1	17.7	99.5	13.1	13.9	0.8	1	0.69	0.2	1	0	134	4.81	103.8	1.4	3.5	0.57	2	135	5.5	104	25	12	8.53	0.66	5.6	0	2	3.9	0	1.7	0
1674436	29+5	29	2	5	28	33.7143	1495	1	40	2	1	0	7.529	20.8	105.6	-5.5	-3.5	17.5	18.1	98.8	9	15.5	6.5	7.4	0.75	0.9	2	1	135.6	4.45	109.1	1.34	3.5	0.58	2	143	5.2	110	27	10	9.7	0.77	5.1	0	2	3.6	0	1.5	0
1675003	36+2	36	1	2	28	40.2857	1270	1	71	2	1	0	7.432	24.5	97	-8.1	-6	16.5	17.3	97.9	-1.9	7.5	9.4	5.8	0.35	-3.6	1	1	124.2	4.75	109.6	1.23	2.5	0.42	1	130	5.1	106	109	76	5.47	5.16	4	1	2	2.1	1	1.9	0
1675398	33+3	33	2	3	28	37.4286	900	2	53	2	1	0	7.507	22.3	122.1	-5.5	-3.4	17.8	18.5	99.2	8.2	11.2	3	3.2	0.19	0.2	1	0	133.8	4.41	107.8	1.3	1.6	0.51	2	137	4.6	108	26	12	1.77	0.6	4.7	0	2	3	0	1.7	0
1676899	30+4	30	2	4	28	34.5714	1540	0	41	2	1	0	7.446	33.3	76.1	-1.2	0.1	23.2	24.2	95.8	-0.4	9.8	10.2	6.6	0.94	-3.6	1	1	128.4	4.96	105.6	1.3	1.8	0.5	2	135	5.9	102	24	18	1.12	0.6	5.4	0	2	3.9	0	1.5	0
1677817	28+1	28	2	1	28	32.1429	1120	1	61	2	1	0	7.411	33.9	68.2	-3.1	-1.9	21.8	22.8	93.7	7.8	14.2	6.4	4	0.41	-2.4	1	0	131	4.19	101.4	1.43	2.1	0.64	2	135	4.6	99	23	11	4.09	1.29	5.4	0	2	3.7	0	1.7	0
1678308	35+6	35	1	6	28	39.8571	1754	0	140	1	1	0	7.444	22	117.6	-9.1	-7.1	15.2	15.9	98.9	5.6	17.8	12.2	4.9	0.24	-7.3	1	1	132.1	4.96	111.3	1.35	4.1	0.48	2	137	5.2	104	34	26	1.86	1.27	5.6	0	2	3.9	0	1.7	0
1678394	35+5	35	1	5	28	39.7143	2310	0	35	2	1	0	7.519	25	46	-2.6	-1	20.6	21.3	87.1	4	15.4	11.4	6	0.35	-5.4	1	1	134	5.05	109.4	1.3	3.6	0.49	2	140	5.4	104	59	26	2.83	0.8	4.6	0	2	3.1	0	1.5	0
1678523	32+2	32	2	2	28	36.2857	1324	1	47	2	1	0	7.407	28.8	97.9	-6.7	-5.2	18.3	19.1	97.8	6.8	10.7	3.9	4.9	0.37	1	2	1	135.1	3.73	110	1.33	1.3	0.52	2	140	4.1	111	17	16	0.72	0.39	4.8	0	2	3.1	0	1.7	0
1678999	33+0	33	2	0	28	37	1420	1	34	2	1	0	7.441	23.1	69.7	-8.5	-6.4	15.9	16.6	94.9	4.3	13.1	8.8	6.8	0.7	-2	1	1	133.2	5.2	113	1.34	5.1	0.49	2	140	5.9	111	53	29	3.2	0.66	4.3	0	2	3	0	1.3	0
1679180	33+3	33	2	3	28	37.4286	1840	0	36	2	1	0	7.426	30.1	53.6	-4.7	-3.2	19.9	20.9	88.7	6	13.1	7.1	5	0.51	-2.1	2	1	135	4.99	109.1	1.35	1.8	0.54	2	140	5.5	107	20	14	0.71	0.2	5.1	0	2	3.5	0	1.6	0
1681583	27+5	27	2	5	28	31.7143	915	2	84	2	1	0	7.41	39	40	0.1	0.1	24.7	25.9	75.5	4.3	9.3	5	9	0.6	4	1	1	131	4.2	102	1.37	1.2	.	2	140	4.8	106	19	9	0.6	0.48	5.1	0	2	3.7	0	1.4	0
1683764	29+4	29	2	4	28	33.5714	935	2	57	2	1	0	7.38	28.7	94.7	-8.3	-6.4	17.1	18	97.4	3.7	12.9	9.2	6	0.46	-3.2	1	1	131	4.74	110.2	1.3	2.6	0.54	2	137	5.2	107	39	9	4.93	1.15	5.2	0	2	3.7	0	1.5	0
1684365	32+2	32	2	2	28	36.2857	2320	0	35	2	1	0	7.42	35.2	68.9	-1.7	-0.5	23	24.1	94	8.8	11	2.2	5.1	0.37	2.9	2	1	136.9	4.13	105.1	1.39	1.2	0.6	2	142	4.5	108	24	18	1.65	0.54	4.4	0	2	3.2	0	1.2	0
1685818	26+1	26	2	1	28	30.1429	800	2	103	2	1	0	7.407	28.3	68.6	-7	-4.8	18	18.8	93.9	1.3	11	9.7	8.5	0.61	-1.2	1	1	131.5	4.69	112.2	1.33	1.4	0.5	2	140	5.3	111	38	12	0.57	0.33	4.9	0	2	3.3	0	1.6	0
1686445	29+2	29	2	2	28	33.2857	1475	1	42	2	1	0	7.419	27.8	71.8	-6.6	-4.8	18.2	19	94.8	9.4	14.8	5.4	4.6	0.52	-0.8	2	1	135.4	4.38	107.8	1.37	3.8	0.58	2	140	4.9	107	21	10	9.19	0.8	5.4	0	2	3.6	0	1.8	0
1686527	26+2	26	2	2	28	30.2857	1015	1	70	2	1	0	7.543	21.3	172.6	-4.2	-2.5	18.5	19.2	99.7	0.7	14.5	13.8	8.5	0.38	-5.3	1	1	127.5	3.82	108.3	1.27	2.2	0.43	2	136	4.2	103	24	11	8.78	0.56	4.6	0	2	3.1	0	1.5	0
1686659	31+4	31	2	4	28	35.5714	1263	1	40	2	1	0	7.427	25.9	128.1	-7.4	-5.2	17.3	18.1	99.1	8.5	11.7	3.2	3.3	0.54	0.1	1	0	133.7	4.06	107.9	1.33	2.1	0.55	2	137	4.6	108	22	13	5.11	0.62	4.9	0	2	3.5	0	1.4	0
1687099	28+6	28	2	6	28	32.8571	1320	1	45	2	1	0	7.404	29.2	86.4	-6.6	-5.1	18.4	19.3	96.8	8	11.6	3.6	1.8	0.58	-1.8	1	0	132.2	5.52	105.8	1.37	3.4	0.61	1	134	6.1	104	20	7	5.66	0.65	5.5	0	2	3.8	0	1.7	0
1687496	29+3	29	2	3	28	33.4286	1435	1	41	2	1	0	7.519	18	144.7	-8.3	-5.8	14.8	15.4	99.5	10.6	15.2	4.6	5.6	0.47	1	1	1	131.4	3.93	106	1.32	5	0.53	2	137	4.4	107	26	7	4.25	0.81	5.1	0	2	3.7	0	1.4	0
1687534	25+6	25	2	6	28	29.8571	890	2	88	2	1	0	7.627	17.2	204.1	-3.2	-0.8	18.2	18.7	99.9	1.2	11.8	10.6	7.4	0.13	-3.2	1	1	125.6	4.87	106.2	1.27	1.6	0.47	1	133	5	103	22	13	1	0.39	4.8	0	2	3.5	0	1.3	0
1691532	24+2	24	2	2	28	28.2857	620	2	100	2	1	0	7.415	29	44.9	-6.1	-4.3	18.8	19.7	82.1	7.5	11.2	3.7	2.6	0.11	-1.1	1	0	131.4	3.89	105.1	1.42	2.4	0.69	1	134	4	104	23	15	0.39	0.26	4.9	0	2	3.5	0	1.4	0
1694128	27+1	27	2	1	28	31.1429	1000	1	52	2	1	0	7.37	34.9	67.2	-5.2	-3.8	20.4	21.4	92.7	5.8	9.6	3.8	3.9	0.83	0.1	1	0	132.1	4.17	105.9	1.38	1.9	0.57	2	136	5	106	23	22	2.13	0.85	4.9	0	2	3.4	0	1.5	0
1694129	27+1	27	2	1	28	31.1429	1025	1	56	2	1	0	7.424	32	67.7	-3.5	-2.2	21.1	22.1	93.9	6.4	10.9	4.5	5.6	0.31	1.1	1	1	132.4	5.39	104.9	1.35	1.6	0.54	2	138	5.7	106	38	15	5.04	0.61	5.1	0	2	3.5	0	1.6	0
1698562	26+0	26	2	0	28	30	945	2	120	2	1	0	7.541	21.6	145.2	-4.1	-1.9	18.7	19.4	99.6	7.9	14.3	6.4	5	1.08	-1.4	1	1	128	4.42	101.4	1.29	1.6	0.48	1	133	5.5	100	60	17	1	0.37	4.8	0	2	3.2	0	1.6	0
1699859	28+4	28	2	4	28	32.5714	1300	1	42	2	1	0	7.548	21.4	112.4	-3.8	-1.3	18.8	19.5	99.1	9.7	13.2	3.5	6.8	0.6	3.3	2	1	135.2	4.7	106.7	1.31	5.2	0.5	2	142	5.3	110	29	17	6.54	0.4	4.6	0	2	3.3	0	1.3	0
1699943	32+5	32	2	5	28	36.7143	1334	1	31	2	1	0	7.464	28.2	103.8	-3.6	-1.9	20.5	21.3	98.4	7.2	7.5	0.3	3.8	0.88	3.5	2	0	135.2	4.42	107.5	1.39	1.7	0.64	2	139	5.3	111	25	11	0.64	0.24	5.1	0	2	3.3	0	1.8	0
1699944	32+5	32	2	5	28	36.7143	1375	1	31	2	1	0	7.434	29.7	125.7	-4.4	-2.8	20.1	21	99	7.35	7.9	0.55	3.3	0.72	2.75	2	0	135.7	4.78	108.25	1.36	2.1	0.64	2	139	5.5	111	29	11	1.44	0.42	5.2	0	2	3.6	0	1.6	0
1700030	35+0	35	1	0	28	39	2486	0	60	2	1	0	7.302	41.5	104	-6	-4.8	20.7	21.9	97.3	8	16.3	8.3	7.2	0.72	-1.1	1	1	134.8	4.88	106.1	1.16	3.1	0.53	2	142	5.6	105	22	12	0.36	0.21	5	0	2	3.4	0	1.6	0
1700076	25+6	25	2	6	28	29.8571	833	2	72	2	1	0	7.471	32.6	86.1	0.1	10	24.1	25.1	97.3	2.1	7.9	5.8	8	-0.83	2.2	1	1	131	5.83	104.8	1.33	1.6	0.58	2	139	5	107	39	15	2.33	0.74	4.7	0	2	3.3	0	1.4	0
1702397	25+2	25	2	2	28	29.2857	710	2	44	1	1	0	7.356	37.4	77.1	-4.6	-3.3	21.2	22.3	94.7	5.9	9.8	3.9	3.3	1.52	-0.6	1	0	127.7	3.68	100.6	1.37	3.3	0.58	1	131	5.2	100	35	18	2.06	0.93	5.5	0	2	4	0	1.5	0
1703284	28+1	28	2	1	28	32.1429	1610	0	50	2	1	0	7.378	46.5	65.4	2.2	2.6	27.6	29	91.8	4.3	3.4	-0.9	1.7	0.46	2.6	2	0	137.3	4.04	105.4	1.39	2.1	0.55	2	139	4.5	108	26	14	3.13	0.31	4.4	0	2	3.1	0	1.3	0
1703691	28+0	28	2	0	28	32	1080	1	53	2	1	0	7.455	35.8	81.3	1.2	2	25.4	26.5	96.6	5.4	7.6	2.2	4	0.57	1.8	2	0	136	4.23	105.2	1.39	2	0.55	2	140	4.8	107	31	10	2.82	0.67	4.6	0	2	3.2	0	1.4	0
1705186	34+0	34	1	0	28	38	2460	0	83	2	1	0	7.335	29	159	-10.5	-8.5	15.6	16.5	99.3	5.5	12.4	6.9	4.4	-0.01	-2.5	1	1	127.6	5.01	106.5	1.36	1.6	0.53	1	132	5	104	174	1331	13.62	12.38	6	0	2	3.7	0	2.3	0
1704920	24+2	24	2	2	28	28.2857	595	2	115	2	1	0	7.375	45.2	157.9	1.2	1.8	26.7	28.1	99.4	5.2	9.3	4.1	11.4	0.33	7.3	2	1	138.6	4.27	106.7	1.34	1.2	0.63	3	150	4.6	114	20	8	0.23	0.14	4.1	1	2	2.8	1	1.3	0
1704921	24+0	24	2	0	28	28	585	2	76	2	1	0	7.396	39.7	41.2	-0.6	0.3	24.6	25.8	76.3	1.9	1.4	-0.5	1.8	0.1	1.3	2	0	136.2	3.74	109.7	1.64	2.2	0.66	1	138	3.8	112	15	7	0.67	0.56	4.1	1	2	1.8	1	2.3	0
1705697	30+5	30	2	5	28	34.7143	1535	0	34	2	1	0	7.445	39.6	62.6	3.1	3.7	27.4	28.6	92.5	3.2	5.6	2.4	6.1	-0.01	3.7	2	1	136.9	5.01	106.3	1.39	1.9	0.57	2	143	5	110	26	12	4.82	0.46	4.2	1	2	2.9	1	1.3	0
1706442	24+1	24	2	1	28	28.1429	575	2	85	2	1	0	7.391	43.1	77.4	1.2	1.9	26.4	27.7	95.1	6.3	4.6	-1.7	0.3	0.35	2	1	0	132.7	4.15	100	1.44	2.5	0.56	1	133	4.5	102	24	14	0.56	0.19	4.7	0	2	3.3	0	1.4	0
1706823	29+6	29	2	6	28	33.8571	1552	0	47	2	1	0	7.44	27.4	155.8	-5.6	-3.8	18.8	19.7	99.5	8.5	8.2	-0.3	-2.4	0.16	-2.1	1	0	132.4	4.34	105.1	1.4	3.4	0.58	1	130	4.5	103	28	12	6.55	0.65	4.8	0	2	3.4	0	1.4	0
1711814	30+0	30	2	0	28	34	1780	0	30	2	1	0	7.43	40.2	97.8	2.3	3	26.9	28.1	97.8	5.8	9.1	3.3	8.5	0.49	5.2	2	1	136.5	4.11	103.8	1.44	1.7	0.55	2	145	4.6	109	16	8	3.59	0.46	4.2	1	2	3	0	1.2	0
1712264	30+0	30	2	0	28	34	1520	0	33	2	1	0	7.484	25.9	103	-4	-2.1	19.7	20.5	98.5	7.9	9.3	1.4	0.9	0.58	-0.5	1	0	131.1	4.82	103.5	1.34	2	0.51	1	132	5.4	103	32	29	0.57	0.24	4.6	0	2	3.1	0	1.5	0
1713131	29+0	29	2	0	28	33	1620	0	37	2	1	0	7.467	39.1	129.9	4.5	5	28.5	29.7	99.1	2.9	6.5	3.6	6.2	0.65	2.6	1	1	134.8	4.25	103.4	1.33	2.9	0.58	2	141	4.9	106	17	5	0.83	0.56	4.6	0	2	3.2	0	1.4	0
1713339	36+0	36	1	0	28	40	1547	0	46	1	1	0	7.357	43.2	43.8	-1.3	-0.5	24.5	25.8	77.3	7.9	4.5	-3.4	-0.9	0.24	2.5	2	0	137.9	3.46	105.5	1.4	2	0.54	2	137	3.7	108	54	39	5.71	4.76	4.4	0	2	2.9	1	1.5	0
1714188	38+0	38	0	0	28	42	1471	1	30	2	1	0	7.407	24.1	123.5	-9.6	-8.1	15.3	16.1	98.9	7.7	11.7	4	4.7	0.33	0.7	2	1	135.3	5.47	112.3	1.32	4.8	0.61	2	140	5.8	113	54	35	2.56	2.29	5.4	0	2	3.6	0	1.8	0
1714472	30+0	30	2	0	28	34	1490	1	36	2	1	0	7.428	29.2	87	-5.1	-3.6	19.5	20.4	97.1	10	14.5	4.5	11.7	0.92	7.2	1	1	133.3	4.28	103.8	1.35	2.4	0.56	2	145	5.2	111	28	20	1.97	0.82	5.4	0	2	3.7	0	1.7	0
1607105	24+1	24	2	1	56	32.1429	690	2	86	2	0	0	7.413	45.8	48.7	4.7	4.9	29.5	30.9	84.1	-11	0.5	11.5	4.3	0.58	-7.2	1	1	130.7	4.42	112.2	1.22	1	0.56	2	135	5	105	25	8	0.72	0.27	5	0	2	3.7	0	1.3	0
1629271	24+0	24	2	0	56	32	750	2	98	2	0	0	7.311	33.6	60.1	-9.4	-7.7	17.1	18.1	88.6	8.5	11.9	3.4	3.6	0.33	0.2	2	0	135.4	4.17	109.8	1.43	1.4	0.57	2	139	4.5	110	25	11	0.69	0.57	5	0	2	3.7	0	1.3	0
1602273	26+6	26	2	6	56	34.8571	980	2	66	2	0	0	7.437	41	68.5	3.4	4	27.9	29.2	94	4.6	9.1	4.5	3.5	0.67	-1	2	0	137.5	3.83	105	1.39	1.3	0.65	2	141	4.5	104	34	13	5.91	0.44	4.1	1	2	3	0	1.1	0
1608522	26+6	26	2	6	56	34.8571	890	2	64	2	0	0	7.373	33.6	93.8	-5.8	-4.3	19.7	20.8	97.2	3.4	9.3	5.9	3.2	0.62	-2.7	1	0	131.8	4.08	108.7	1.29	1.9	0.59	2	135	4.7	106	25	15	2.41	1.08	4.6	0	2	3.5	0	1.1	0
1641073	33+6	33	2	6	56	41.8571	790	2	55	1	0	0	6.984	40.2	44.6	-22.2	-20.1	9.6	10.9	56.2	14.6	23.4	8.8	-3.1	0.7	-11.9	1	0	127.1	9.3	102.9	1.2	.	.	1	124	10	91	359	115	6.47	5.33	3.9	1	1	2.4	1	1.5	0
1594667	27+1	27	2	1	56	35.1429	940	2	57	2	0	0	7.43	33	45.2	-2.4	-1.1	22.1	23.1	82.7	4.5	6.9	2.4	2.2	0.89	-0.2	1	0	132.8	5.11	106.2	1.32	2.4	0.62	2	135	6	106	22	11	1.3	0.35	4.5	0	2	3.3	0	1.2	0
1614981	27+4	27	2	4	56	35.5714	1840	0	62	2	0	0	7.469	27.6	120.7	-3.7	-1.5	20.3	21.1	99	-3.8	4.7	8.5	8.2	0.56	-0.3	1	1	127.8	4.64	111.3	1.33	1.3	0.51	2	136	5.2	111	27	16	1.68	0.37	5	0	2	3.5	0	1.5	0
1616490	27+5	27	2	5	56	35.7143	880	2	76	2	0	0	7.381	25.4	72	-10.2	-8	15.2	16	94.4	6.4	13.8	7.4	3.7	0.11	-3.7	1	0	133.3	4.69	111.7	1.37	2.9	0.58	2	137	4.8	108	36	19	0.99	0.72	4.8	0	2	3.6	0	1.2	0
1625468	27+0	27	2	0	56	35	790	2	106	2	0	0	7.433	33.7	85.8	-1.8	-0.6	22.7	23.8	96.9	3.8	9.3	5.5	3.8	0.13	-1.7	2	0	137.2	2.67	110.7	1.31	1.3	0.57	2	141	2.8	109	35	11	2.58	1.76	3.6	1	1	2.5	1	1.1	0
1645290	27+0	27	2	0	56	35	940	2	62	2	0	0	7.489	28	136.9	-2.2	-0.7	21.5	22.3	99.3	2.8	14.5	11.7	7.1	0.28	-4.6	1	1	131.9	4.62	107.6	1.3	1.8	0.45	2	139	4.9	103	22	10	6.98	0.74	4.7	0	2	3.5	0	1.2	0
1601277	28+4	28	2	4	56	36.5714	1150	1	59	2	0	0	7.437	34	87.6	-1.3	-0.2	23.2	24.2	97.1	3.2	7.8	4.6	3.5	0.44	-1.1	1	0	134.5	4.26	108.1	1.34	2.3	0.65	2	138	4.7	107	23	10	8.49	0.77	4.2	1	2	3	0	1.2	0
1609525	28+2	28	2	2	56	36.2857	1130	1	29	2	0	0	7.423	29.1	97.1	-5.5	-3.7	19.2	20.1	97.8	-3.5	9.8	13.3	8.4	0.55	-4.9	1	1	131.6	4.45	115.9	1.26	1.8	0.55	2	140	5	111	23	10	3.74	.	5.1	0	2	3.8	0	1.3	0
1617113	28+2	28	2	2	56	36.2857	1100	1	54	2	0	0	7.45	28.5	93.2	-4.3	-2.8	20	20.8	97.7	4.3	13	8.7	6.2	0.33	-2.5	1	1	133.8	4.57	109.5	1.36	3.8	0.57	2	140	4.9	107	18	10	1.05	0.41	3.9	1	1	2.9	1	1	0
1618150	28+0	28	2	0	56	36	1190	1	73	2	0	0	7.409	25.6	90.1	-8.6	-6.5	16.3	17.1	97.3	7.6	14.7	7.1	5.8	0.84	-1.3	2	1	135.2	4.46	111.3	1.26	0.9	0.52	2	141	5.3	110	26	17	0.49	0.31	4.9	0	2	3.4	0	1.5	0
1636537	28+6	28	2	6	56	36.8571	940	2	66	2	0	0	7.412	29.6	52.2	-3.6	-2.2	20.7	21.6	93	5.2	12.3	7.1	4.9	0.17	-2.2	2	1	135.1	4.13	109.2	1.39	2.2	0.51	2	140	4.3	107	43	18	4.63	0.58	4.3	0	2	3.1	0	1.2	0
1637999	28+0	28	2	0	56	36	1230	1	59	2	0	0	7.415	31.1	75.8	-4.7	-3.2	20.1	21.1	95.4	4.5	11.9	7.4	7.2	0.4	-0.2	1	1	134.8	4	110.2	1.35	1.8	0.54	2	142	4.4	110	28	18	4.58	0.36	3.8	1	1	2.8	1	1	0
1590074	29+6	29	2	6	56	37.8571	1070	1	58	2	0	0	7.471	33.3	70.5	0.6	1.6	24.5	25.5	95.1	5.7	9.5	3.8	2.6	0.31	-1.2	2	0	135.4	3.59	105.2	1.33	1.2	0.58	2	138	3.9	104	36	13	2.02	0.74	4	1	2	2.9	1	1.1	0
1627681	29+0	29	2	0	56	37	910	2	67	2	0	0	7.413	32.8	94.6	-3.8	-2.4	21.1	22.1	97.5	6.4	10.9	4.5	5.1	0.52	0.6	1	1	133.9	3.78	106.4	1.41	1.4	0.6	2	139	4.3	107	27	15	4.04	0.51	4.7	0	2	3.6	0	1.1	0
1616667	30+3	30	2	3	56	38.4286	1310	1	113	2	0	0	7.374	37.7	67.6	-3.3	-2.1	22.2	23.3	92.8	3	13.8	10.8	2.9	0.6	-7.9	1	0	122.1	4.3	96.9	1.3	0.7	0.54	1	125	4.9	89	32	25	0.92	0.64	5.6	0	2	4	0	1.6	0
1638425	30+3	30	2	3	56	38.4286	665	2	75	1	0	0	7.47	30	45	-1.9	-1.2	21.8	22.7	83.9	5.2	11.2	6	1	-1.5	-5	2	0	143	5.1	116	1.16	1.9	.	2	144	3.6	111	53	32	3.93	3.25	5.8	0	2	3.2	0	2.6	0
1648319	28+0	28	2	0	56	36	1500	0	57	2	0	0	7.387	35.3	95.5	-3.8	-2.6	21.4	22.5	97.4	6	10.6	4.6	3.5	0.39	-1.1	2	0	135.5	3.91	108.1	1.35	2.7	0.59	2	139	4.3	107	16	10	3.71	0.78	4.1	1	2	2.9	1	1.2	0
1651565	26+4	26	2	4	56	34.5714	870	2	87	2	0	0	7.368	33.7	75.8	-6	-4.5	19.5	20.6	94.7	5.3	6.5	1.2	2.7	0.73	1.5	2	0	135.3	3.77	110.5	1.35	1.4	0.55	2	138	4.5	112	24	10	0.61	0.36	4.4	0	2	3.3	0	1.1	0
1653035	25+5	25	2	5	56	33.7143	885	2	79	2	0	0	7.45	37.8	84.7	2.3	3.1	26.5	27.7	96.9	4.2	16.5	12.3	12.8	0.43	0.5	2	1	135.2	3.47	104.5	1.33	1.2	0.52	3	148	3.9	105	24	13	1.67	0.54	4	1	2	2.9	1	1.1	0
1655133	26+2	26	2	2	56	34.2857	839	2	92	2	0	0	7.463	36	61.2	2	2.9	26	27.1	92.5	0.6	7	6.4	8	0.25	1.6	1	1	132	4.75	105.4	1.48	2.5	0.61	2	140	5	107	34	17	0.25	0.1	4.5	0	2	3.4	0	1.1	0
1655134	26+2	26	2	2	56	34.2857	780	2	96	2	0	0	7.409	34.6	66	-2.9	-1.6	22.1	23.1	93	4.8	10.9	6.1	2.4	0.4	-3.7	1	0	134.6	4.2	107.7	1.37	2.2	0.56	2	137	4.6	104	30	14	0.25	0.08	4.5	0	2	3.1	0	1.4	0
1655858	28+5	28	2	5	56	36.7143	1244	1	54	2	0	0	7.471	28.8	95.3	-2.7	-1.2	21.2	22.1	98	1	10.8	9.8	3.4	0.31	-6.4	1	0	131.6	4.09	109.4	1.29	1	0.45	2	135	4.4	103	22	13	3.71	1.07	4.4	0	2	3.3	0	1.1	0
1661584	27+5	27	2	5	56	35.7143	940	2	70	2	0	0	7.394	26.7	100.3	-8.7	-6.5	16.5	17.3	97.9	8.1	14.5	6.4	3.5	0.32	-2.9	1	0	134.5	5.08	109.9	1.39	3.6	.	2	138	5.4	107	24	12	6.34	0.71	4.9	0	2	3.8	0	1.1	0
1662267	27+4	27	2	4	56	35.5714	1025	1	70	2	0	0	7.421	34.6	87.1	-2	-0.8	22.7	23.8	96.9	8.8	19.3	10.5	8.2	0.55	-2.3	2	1	136.8	5.15	105.3	1.35	3.9	.	2	145	5.7	103	33	20	1.47	0.39	4.6	0	2	3.5	0	1.1	0
1662268	27+4	27	2	4	56	35.5714	1104	1	87	2	0	0	7.375	43.5	43.2	0.3	1	25.7	27.1	77.4	5.2	10.3	5.1	4.4	0.48	-0.7	2	1	135.6	3.72	104.7	1.42	2.7	0.51	2	140	4.2	104	24	12	0.73	0.28	3.7	1	1	2.7	1	1	0
1665024	29+1	29	2	1	56	37.1429	780	2	62	2	0	0	7.381	33.4	79.1	-5.4	-3.9	20	21	95.5	7.9	9	1.1	2.1	0.48	1	1	0	134.9	4.72	107	1.36	1.7	.	2	137	5.2	108	29	13	1.15	0.3	4.8	0	2	3.7	0	1.1	0
1665611	30+1	30	2	1	56	38.1429	880	2	59	2	0	0	7.459	27.3	86.4	-4.6	-3	19.5	20.3	97.3	4.2	10.5	6.3	1.9	0.44	-4.4	1	0	132.1	4.56	108.4	1.35	2.5	0.54	1	134	5	104	18	9	2.07	0.73	4.6	0	2	3.4	0	1.2	0
1675003	36+2	36	1	2	56	44.2857	1270	1	71	2	0	0	7.456	23	110.8	-7.8	-6.1	16.4	17.1	98.7	2.8	8.6	5.8	3.3	0.15	-2.5	1	0	131.7	4.75	112.5	1.23	2.6	0.46	2	135	4.9	110	170	79	6.55	5.75	3.6	1	1	1.9	1	1.7	0
1677817	28+1	28	2	1	56	36.1429	1120	1	61	2	0	0	7.475	26.6	123.7	-4.1	-2	19.8	20.6	99.1	10.3	15.2	4.9	4	0.43	-0.9	2	0	136	4.67	105.9	1.36	2.4	0.53	2	140	5.1	105	25	12	0.91	0.25	5.1	0	2	3.6	0	1.5	0
1678308	35+6	35	1	6	56	43.8571	1754	0	140	1	0	0	7.23	53	21	-5.4	-5.4	22.2	23.8	24.1	9.8	7.8	-2	-3	0.6	-1	2	0	142	5.4	110	1.42	6.1	.	2	139	6	109	82	41	0.91	0.26	5.7	0	2	4.1	0	1.6	0
1681583	27+5	27	2	5	56	35.7143	915	2	84	2	0	0	7.415	29.8	105.7	-5.6	-3.9	19.3	20.2	98.3	6.6	9.7	3.1	2.7	0.4	-0.4	2	0	135.3	4.2	109.4	1.31	2.3	0.55	2	138	4.6	109	24	12	0.42	0.28	4.4	0	2	3.2	0	1.2	0
1685818	26+1	26	2	1	56	34.1429	800	2	103	2	0	0	7.465	32.4	129.7	-0.5	0.6	23.5	24.5	99.2	-5.6	9.5	15.1	9.2	0.67	-5.9	1	1	127.8	4.33	109.9	1.3	1.5	0.51	2	137	5	104	29	12	0.31	0.12	4.3	0	2	3.1	0	1.2	0
1686527	26+2	26	2	2	56	34.2857	1015	1	70	2	0	0	7.464	31.1	149.8	-1.5	-0.3	22.5	23.5	99.5	-1.3	10.5	11.8	8.2	0.26	-3.6	1	1	133.8	4.34	112.6	1.29	1.8	0.39	2	142	4.6	109	22	15	2.88	0.39	4.2	1	2	3.1	0	1.1	0
1687534	25+6	25	2	6	56	33.8571	890	2	88	2	0	0	7.487	24.4	170.7	-5	-3	18.6	19.4	99.7	8.4	10.4	2	3.5	0.49	1.5	1	0	134.5	3.81	107.5	1.28	2.5	0.53	2	138	4.3	109	25	12	3.82	0.55	4.4	0	2	3.3	0	1.1	0
1691532	24+2	24	2	2	56	32.2857	620	2	100	2	0	0	7.519	26.6	71.3	-1.3	0.1	21.8	22.6	96	9.7	14.2	4.5	9.4	0.9	4.9	1	1	131.6	4.1	100.1	1.36	2.2	0.47	2	141	5	105	24	11	0.38	0.27	5.1	0	2	3.7	0	1.4	0
1698562	26+0	26	2	0	56	34	945	2	120	2	0	0	7.55	22.3	135.8	-2.9	-1.1	19.7	20.4	99.5	6.4	4.3	-2.1	2.1	0.31	4.2	2	0	136.9	4.59	110.8	1.27	1.4	0.54	2	139	4.9	115	39	26	0.34	0.19	3.7	1	1	2.6	1	1.1	0
1700076	25+6	25	2	6	56	33.8571	833	2	72	2	0	0	7.43	40.8	152.6	2.8	3.4	27.4	28.6	99.4	5.1	5.6	0.5	4.6	0.32	4.1	2	1	137.4	4.08	104.9	1.33	2.1	0.61	2	142	4.4	109	25	10	1.62	0.57	4	1	2	3.1	0	0.9	0
1705186	34+0	34	1	0	56	42	2460	0	83	2	0	0	7.374	35.7	84.9	-4.5	-3.1	21	22.1	96.2	6.7	6	-0.7	1.9	0.11	2.6	2	0	136.1	4.69	108.4	1.33	1.9	0.58	2	138	4.8	111	100	84	1.7	1.38	5.5	0	2	3.4	0	2.1	0
1704920	24+2	24	2	2	56	32.2857	595	2	115	2	0	0	7.602	28.3	174.7	6.4	6.9	28.2	29.1	99.8	8.2	8.8	0.6	3.8	0.46	3.2	1	0	131.2	3.34	94.8	1.31	2.6	0.53	2	135	3.8	98	27	14	0.22	0.09	4.2	1	2	2.8	1	1.4	0
1704921	24+0	24	2	0	56	32	585	2	76	2	0	0	7.465	25.4	47.9	-5.6	-3.8	18.4	19.2	86.7	8.3	9.6	1.3	3.4	0.22	2.1	2	0	136.6	4.78	109.9	1.27	3.2	0.57	2	140	5	112	82	29	15.52	12.55	3.9	1	1	2.3	1	1.6	0
1706442	24+1	24	2	1	56	32.1429	575	2	85	2	0	0	7.406	40.9	120.6	0.9	1.7	25.9	27.2	98.7	3.7	9.1	5.4	8.2	0.55	2.8	2	1	136.8	3.45	107.2	1.39	2.5	0.67	2	145	4	110	21	10	0.39	0.13	3.7	1	1	2.8	1	0.9	0
[truncated: 6 more columns]
